# Supplementary material for: Genome-Wide Analysis of the Malaria Parasite Plasmodium falciparum Isolates From Togo Reveals Selective Signals in Immune Selection-Related Antigen Genes
Source: Front Immunol. 2020 Oct 23;11:552698. doi: 10.3389/fimmu.2020.552698 (PMC7645038; doi:10.3389/fimmu.2020.552698)
Supplement: Supplementary file 2 [file Table_1.xlsx]

## Sheet: Table 1
Supplementary Table 1. The list of the SNPs of the Togo isolates after filtering.
CHROMOSOME	POS	REF	ALT	Ag-022	Ag-087	At-005	Ag-010	At-017	At-042	At-199
Pf3D7_01_v3	645	C	A	0	0	0	0	0	1	0
Pf3D7_01_v3	648	A	C	0	0	0	0	0	1	0
Pf3D7_01_v3	669	C	G	0	0	1	0	0	0	0
Pf3D7_01_v3	715	C	A	0	0	1	0	0	0	0
Pf3D7_01_v3	718	A	C	0	0	1	0	0	0	0
Pf3D7_01_v3	844	C	A	1	0	1	0	0	0	0
Pf3D7_01_v3	849	C	G	1	0	1	0	0	0	0
Pf3D7_01_v3	870	C	G	0	0	0	1	0	0	0
Pf3D7_01_v3	886	C	T	0	0	0	0	0	1	0
Pf3D7_01_v3	1069	G	C	0	0	0	0	0	1	0
Pf3D7_01_v3	1095	T	A	0	0	1	0	0	0	0
Pf3D7_01_v3	1114	A	T	0	0	0	0	0	0	1
Pf3D7_01_v3	1142	T	A	0	0	1	0	0	0	0
Pf3D7_01_v3	1153	C	T	0	1	1	0	0	1	0
Pf3D7_01_v3	1171	C	G	0	0	1	0	0	0	0
Pf3D7_01_v3	1196	A	T	0	0	1	0	0	1	0
Pf3D7_01_v3	1216	T	C	0	1	1	1	1	1	1
Pf3D7_01_v3	1238	C	G	0	0	1	0	0	0	0
Pf3D7_01_v3	1247	C	A	0	1	1	0	1	1	0
Pf3D7_01_v3	1250	T	C	0	0	0	0	0	1	0
Pf3D7_01_v3	1258	C	G	0	0	0	0	0	1	0
Pf3D7_01_v3	1262	A	G	0	0	0	1	0	1	0
Pf3D7_01_v3	1263	A	T	0	0	0	1	0	1	0
Pf3D7_01_v3	1272	T	C	0	0	0	0	0	1	0
Pf3D7_01_v3	1292	C	A	0	1	0	0	0	0	0
Pf3D7_01_v3	1297	G	T	0	1	1	1	0	1	1
Pf3D7_01_v3	1303	A	T	0	0	1	1	0	0	0
Pf3D7_01_v3	1318	C	G	0	0	1	1	0	0	0
Pf3D7_01_v3	1326	T	C	0	0	1	1	0	1	0
Pf3D7_01_v3	1336	T	C	0	0	0	0	0	1	1
Pf3D7_01_v3	1341	C	G	0	1	0	0	0	0	0
Pf3D7_01_v3	1346	C	G	0	0	1	0	0	1	0
Pf3D7_01_v3	1359	A	T	0	0	1	0	0	0	0
Pf3D7_01_v3	1367	C	G	0	0	1	0	0	0	0
Pf3D7_01_v3	1378	C	A	0	0	0	1	0	0	0
Pf3D7_01_v3	1380	T	C	0	1	1	0	0	0	0
Pf3D7_01_v3	1381	C	T	0	0	0	1	0	0	0
Pf3D7_01_v3	1412	T	A	0	1	0	0	1	1	1
Pf3D7_01_v3	1418	C	T	0	0	0	0	0	1	0
Pf3D7_01_v3	1419	C	G	0	0	0	0	0	1	0
Pf3D7_01_v3	1423	G	A	1	0	1	0	0	0	0
Pf3D7_01_v3	1433	T	A	0	0	0	1	0	0	0
Pf3D7_01_v3	1450	A	T	1	0	1	1	1	1	0
Pf3D7_01_v3	1453	T	G	0	0	1	0	0	0	0
Pf3D7_01_v3	1458	C	A	0	0	0	1	0	0	0
Pf3D7_01_v3	1459	C	A	0	1	1	0	0	0	0
Pf3D7_01_v3	1460	C	T	0	1	0	1	1	1	1
Pf3D7_01_v3	1473	A	T	0	1	1	1	0	0	0
Pf3D7_01_v3	1474	C	G	0	1	1	0	0	0	0
Pf3D7_01_v3	1494	C	G	0	0	0	1	0	0	0
Pf3D7_01_v3	1498	C	G	0	1	1	0	1	1	0
Pf3D7_01_v3	1510	T	C	0	0	0	1	1	0	0
Pf3D7_01_v3	1531	G	A	0	0	1	0	0	1	0
Pf3D7_01_v3	1539	A	T	0	0	1	0	0	0	0
Pf3D7_01_v3	1540	A	T	0	0	1	0	0	0	0
Pf3D7_01_v3	1553	T	C	1	0	0	0	0	0	0
Pf3D7_01_v3	1595	A	C	0	0	1	0	0	0	0
Pf3D7_01_v3	1597	C	T	0	0	1	0	0	0	0
Pf3D7_01_v3	1598	T	A	0	0	1	0	0	0	0
Pf3D7_01_v3	1604	C	T	0	0	1	0	0	1	0
Pf3D7_01_v3	1618	C	T	0	0	0	0	0	1	0
Pf3D7_01_v3	1653	T	C	0	0	0	1	0	1	0
Pf3D7_01_v3	1671	T	C	0	0	0	0	0	1	0
Pf3D7_01_v3	1681	T	A	0	1	0	0	0	0	0
Pf3D7_01_v3	1684	C	G	0	1	0	0	0	1	0
Pf3D7_01_v3	1736	T	C	0	0	0	0	0	1	0
Pf3D7_01_v3	1742	G	A	0	0	0	0	0	1	0
Pf3D7_01_v3	1744	T	A	0	0	0	0	0	1	0
Pf3D7_01_v3	1766	T	C	0	0	0	0	1	0	0
Pf3D7_01_v3	1768	G	C	0	0	0	0	1	0	0
Pf3D7_01_v3	1770	G	C	0	0	0	0	1	0	0
Pf3D7_01_v3	1774	G	C	0	0	0	0	1	0	0
Pf3D7_01_v3	1791	C	G	0	0	0	1	0	1	0
Pf3D7_01_v3	1793	C	T	0	0	0	1	0	1	0
Pf3D7_01_v3	1796	A	T	0	0	0	1	0	1	0
Pf3D7_01_v3	1805	G	T	0	0	0	1	0	1	0
Pf3D7_01_v3	1806	G	C	0	0	0	1	0	1	0
Pf3D7_01_v3	1839	T	G	0	0	0	1	1	1	0
Pf3D7_01_v3	1850	G	T	0	0	1	0	0	0	0
Pf3D7_01_v3	1851	C	G	0	0	1	0	0	0	0
Pf3D7_01_v3	1857	G	C	0	1	0	0	0	0	0
Pf3D7_01_v3	1873	T	C	0	1	1	0	0	0	0
Pf3D7_01_v3	1900	A	G	0	0	1	0	0	0	0
Pf3D7_01_v3	1906	A	T	0	0	1	0	0	1	0
Pf3D7_01_v3	1908	A	T	0	0	1	0	0	0	0
Pf3D7_01_v3	1910	T	A	0	0	1	0	1	1	0
Pf3D7_01_v3	1915	G	T	0	0	1	0	1	1	0
Pf3D7_01_v3	1916	G	T	0	0	0	0	0	1	0
Pf3D7_01_v3	1920	G	C	0	0	1	0	1	1	0
Pf3D7_01_v3	1927	A	T	0	0	1	0	1	0	0
Pf3D7_01_v3	1933	A	C	0	0	1	0	1	1	0
Pf3D7_01_v3	1947	A	T	0	0	0	0	0	1	0
Pf3D7_01_v3	1956	G	C	0	0	1	0	1	0	0
Pf3D7_01_v3	1959	A	G	1	0	0	0	0	0	0
Pf3D7_01_v3	1962	A	T	1	0	0	0	0	0	0
Pf3D7_01_v3	1965	G	A	0	0	0	0	1	0	0
Pf3D7_01_v3	1972	A	G	0	0	1	0	0	0	0
Pf3D7_01_v3	1975	G	C	0	0	1	0	0	0	0
Pf3D7_01_v3	1990	C	T	0	0	0	0	0	1	0
Pf3D7_01_v3	1996	G	C	1	0	1	0	0	1	0
Pf3D7_01_v3	2002	T	G	0	0	0	0	1	0	0
Pf3D7_01_v3	2009	A	T	0	0	0	0	0	1	0
Pf3D7_01_v3	2017	C	G	0	0	0	0	0	1	0
Pf3D7_01_v3	2021	G	T	0	0	0	0	0	1	0
Pf3D7_01_v3	2024	G	C	0	0	0	0	1	1	0
Pf3D7_01_v3	2030	G	T	0	0	0	0	0	1	0
Pf3D7_01_v3	2042	T	G	0	0	0	0	0	1	0
Pf3D7_01_v3	2045	A	T	0	0	0	0	0	1	0
Pf3D7_01_v3	2050	G	T	0	0	0	0	0	1	0
Pf3D7_01_v3	2054	C	T	0	0	0	0	0	1	0
Pf3D7_01_v3	2064	C	G	0	0	0	0	1	1	0
Pf3D7_01_v3	2071	T	C	0	0	0	0	0	1	0
Pf3D7_01_v3	2072	C	A	1	0	0	0	0	1	0
Pf3D7_01_v3	2076	T	C	1	0	0	0	0	1	0
Pf3D7_01_v3	2087	G	A	0	0	0	0	0	1	0
Pf3D7_01_v3	2090	G	C	0	0	0	0	0	1	0
Pf3D7_01_v3	2115	A	T	0	1	0	0	0	0	0
Pf3D7_01_v3	2125	A	C	0	1	0	0	0	0	0
Pf3D7_01_v3	2126	G	A	0	1	0	0	0	0	0
Pf3D7_01_v3	2127	G	T	0	1	0	0	0	0	0
Pf3D7_01_v3	2136	C	T	0	1	0	0	0	0	0
Pf3D7_01_v3	2137	A	T	0	1	1	0	0	0	0
Pf3D7_01_v3	2139	G	C	0	1	0	0	0	0	0
Pf3D7_01_v3	2141	A	G	0	1	1	0	0	0	0
Pf3D7_01_v3	2145	T	C	0	1	1	0	0	0	0
Pf3D7_01_v3	2156	A	C	0	1	1	0	0	0	0
Pf3D7_01_v3	2157	T	G	0	0	1	0	0	0	0
Pf3D7_01_v3	2158	A	T	0	1	1	0	0	0	0
Pf3D7_01_v3	2183	A	G	0	1	1	0	0	0	0
Pf3D7_01_v3	2190	A	G	0	1	1	0	0	0	0
Pf3D7_01_v3	2194	C	G	0	1	1	0	0	0	0
Pf3D7_01_v3	2200	T	A	0	1	1	0	0	0	0
Pf3D7_01_v3	2210	A	T	0	1	0	0	0	0	0
Pf3D7_01_v3	2220	A	T	0	0	0	0	0	1	0
Pf3D7_01_v3	2224	T	G	1	1	1	0	1	1	0
Pf3D7_01_v3	2230	T	G	0	0	1	0	0	1	0
Pf3D7_01_v3	2231	A	T	0	0	1	0	0	1	0
Pf3D7_01_v3	2239	T	C	1	0	1	0	1	0	0
Pf3D7_01_v3	2252	A	G	0	0	1	0	0	0	0
Pf3D7_01_v3	2253	C	T	0	0	1	0	0	0	0
Pf3D7_01_v3	2255	A	G	0	0	1	0	0	0	0
Pf3D7_01_v3	2258	G	C	0	1	0	0	0	0	0
Pf3D7_01_v3	2264	A	G	0	0	1	0	0	0	0
Pf3D7_01_v3	2266	A	G	0	0	1	0	0	0	0
Pf3D7_01_v3	2272	C	T	0	1	1	0	0	0	0
Pf3D7_01_v3	2274	A	G	0	1	1	0	0	0	0
Pf3D7_01_v3	2278	C	T	0	0	1	0	0	0	0
Pf3D7_01_v3	2281	A	T	0	0	1	0	0	0	0
Pf3D7_01_v3	2284	C	T	0	0	1	0	0	0	0
Pf3D7_01_v3	2286	G	A	0	0	1	0	0	0	0
Pf3D7_01_v3	2293	G	C	1	1	1	1	1	1	1
Pf3D7_01_v3	2294	A	T	0	0	1	0	0	0	0
Pf3D7_01_v3	2295	G	A	0	0	1	0	0	0	0
Pf3D7_01_v3	2302	G	T	0	0	1	0	0	0	0
Pf3D7_01_v3	2304	A	T	0	0	1	0	0	0	0
Pf3D7_01_v3	2305	T	G	0	0	1	0	0	0	0
Pf3D7_01_v3	2310	A	C	1	0	0	0	0	0	0
Pf3D7_01_v3	2320	C	G	0	0	1	0	0	0	0
Pf3D7_01_v3	2322	A	T	0	1	0	0	0	0	0
Pf3D7_01_v3	2325	G	A	0	1	0	0	0	0	0
Pf3D7_01_v3	2327	A	C	0	1	0	0	0	0	0
Pf3D7_01_v3	2335	T	C	0	0	1	0	0	0	0
Pf3D7_01_v3	2336	T	C	0	1	0	0	0	0	1
Pf3D7_01_v3	2339	A	T	0	0	0	0	0	1	0
Pf3D7_01_v3	2343	C	G	0	0	1	0	0	0	0
Pf3D7_01_v3	2347	C	T	0	1	0	0	0	0	0
Pf3D7_01_v3	2348	A	C	0	0	1	0	0	0	0
Pf3D7_01_v3	2350	G	A	0	1	1	0	0	1	0
Pf3D7_01_v3	2359	C	G	0	1	1	0	0	0	0
Pf3D7_01_v3	2362	A	G	0	1	1	0	0	0	0
Pf3D7_01_v3	2363	T	A	0	0	1	0	0	0	0
Pf3D7_01_v3	2383	A	T	0	0	1	0	0	0	0
Pf3D7_01_v3	2390	G	A	0	0	1	0	0	0	0
Pf3D7_01_v3	2394	A	T	0	0	1	0	0	0	0
Pf3D7_01_v3	2395	T	C	0	0	1	0	0	0	0
Pf3D7_01_v3	2425	T	C	1	1	0	1	0	0	0
Pf3D7_01_v3	2426	G	C	1	0	0	0	0	0	0
Pf3D7_01_v3	2429	T	C	1	1	0	1	0	0	0
Pf3D7_01_v3	2432	A	T	1	0	0	0	0	0	0
Pf3D7_01_v3	2455	T	C	0	0	0	1	0	0	0
Pf3D7_01_v3	2460	A	G	0	0	0	0	0	0	1
Pf3D7_01_v3	2470	C	T	0	0	0	0	1	0	0
Pf3D7_01_v3	2471	A	G	0	0	0	1	0	0	0
Pf3D7_01_v3	2473	T	C	0	1	0	1	0	0	1
Pf3D7_01_v3	2479	G	T	0	1	0	0	1	0	1
Pf3D7_01_v3	2485	A	C	0	0	0	1	0	0	1
Pf3D7_01_v3	2491	T	G	0	0	0	1	0	0	1
Pf3D7_01_v3	2492	T	G	0	0	0	0	0	0	1
Pf3D7_01_v3	2497	G	C	0	0	0	0	0	0	1
Pf3D7_01_v3	2508	T	A	0	1	0	0	1	0	1
Pf3D7_01_v3	2509	C	T	0	0	0	0	0	0	1
Pf3D7_01_v3	2513	T	A	0	1	0	1	1	0	0
Pf3D7_01_v3	2515	T	G	0	1	0	0	1	0	0
Pf3D7_01_v3	2517	T	C	0	1	0	1	1	0	0
Pf3D7_01_v3	2520	C	G	0	0	0	1	0	0	0
Pf3D7_01_v3	2552	A	T	0	0	0	0	1	0	0
Pf3D7_01_v3	2557	T	C	0	0	1	0	0	0	0
Pf3D7_01_v3	2561	C	T	0	0	1	0	0	0	0
Pf3D7_01_v3	2574	T	A	0	0	0	0	1	0	0
Pf3D7_01_v3	2575	A	C	0	0	0	0	1	0	0
Pf3D7_01_v3	2639	G	C	0	0	0	0	1	0	0
Pf3D7_01_v3	2644	A	T	0	0	0	0	1	0	0
Pf3D7_01_v3	2647	A	T	0	0	0	0	1	0	0
Pf3D7_01_v3	2655	T	C	0	0	0	0	1	0	0
Pf3D7_01_v3	2659	T	G	0	0	0	0	1	0	0
Pf3D7_01_v3	2722	C	T	0	0	0	0	0	0	1
Pf3D7_01_v3	2734	G	C	0	0	0	0	0	0	1
Pf3D7_01_v3	2736	G	C	0	0	0	0	0	0	1
Pf3D7_01_v3	2743	A	T	0	0	0	0	0	0	1
Pf3D7_01_v3	2750	A	T	0	0	0	0	0	0	1
Pf3D7_01_v3	2761	A	G	0	0	0	0	0	0	1
Pf3D7_01_v3	2828	A	G	0	0	1	0	0	0	1
Pf3D7_01_v3	2832	T	A	0	0	1	1	0	0	1
Pf3D7_01_v3	2865	A	C	1	0	0	0	0	0	0
Pf3D7_01_v3	2880	C	G	0	0	0	0	0	0	1
Pf3D7_01_v3	2886	T	C	0	0	0	0	0	0	1
Pf3D7_01_v3	2888	A	T	0	0	0	0	1	0	1
Pf3D7_01_v3	2890	C	G	0	0	1	0	0	0	0
Pf3D7_01_v3	2895	A	C	0	0	1	0	0	0	0
Pf3D7_01_v3	2897	A	G	0	0	1	0	0	0	0
Pf3D7_01_v3	2906	A	G	0	0	0	0	1	0	1
Pf3D7_01_v3	2908	T	C	0	0	0	0	1	0	1
Pf3D7_01_v3	2909	C	T	0	0	0	0	1	0	1
Pf3D7_01_v3	2916	A	T	0	0	1	0	0	0	0
Pf3D7_01_v3	2919	A	G	0	0	1	0	0	0	0
Pf3D7_01_v3	2922	G	C	0	0	1	0	0	0	0
Pf3D7_01_v3	2925	C	T	0	0	1	0	0	0	0
Pf3D7_01_v3	2929	A	C	0	0	1	0	0	0	0
Pf3D7_01_v3	2931	C	T	0	0	1	0	0	0	0
Pf3D7_01_v3	2934	G	T	0	0	1	0	0	0	0
Pf3D7_01_v3	2935	A	C	0	0	1	0	0	0	0
Pf3D7_01_v3	2938	C	T	0	0	1	0	0	0	0
Pf3D7_01_v3	2939	G	T	0	0	1	0	0	0	0
Pf3D7_01_v3	2979	A	G	0	0	0	0	0	0	1
Pf3D7_01_v3	2980	T	A	0	0	0	0	0	0	1
Pf3D7_01_v3	2981	A	T	0	0	0	0	0	0	1
Pf3D7_01_v3	2996	C	G	0	0	0	0	0	0	1
Pf3D7_01_v3	3003	T	A	0	0	0	0	0	0	1
Pf3D7_01_v3	3008	C	T	0	0	0	0	0	0	1
Pf3D7_01_v3	3054	C	G	0	0	0	0	0	0	1
Pf3D7_01_v3	3055	G	T	0	0	0	0	0	0	1
Pf3D7_01_v3	3082	C	A	0	0	1	0	0	0	0
Pf3D7_01_v3	3092	T	C	0	0	0	0	0	1	0
Pf3D7_01_v3	3118	C	T	1	0	0	0	0	0	1
Pf3D7_01_v3	3121	C	G	1	0	0	0	0	0	0
Pf3D7_01_v3	3146	G	T	0	0	0	0	0	0	1
Pf3D7_01_v3	3148	T	C	0	0	0	0	0	0	1
Pf3D7_01_v3	3152	G	C	0	0	0	0	0	0	1
Pf3D7_01_v3	3156	A	T	0	0	0	0	0	0	1
Pf3D7_01_v3	3178	C	T	0	0	0	0	0	0	1
Pf3D7_01_v3	3314	C	T	0	0	0	0	0	1	0
Pf3D7_01_v3	3316	C	T	0	0	0	0	0	1	0
Pf3D7_01_v3	3323	G	A	0	0	0	0	0	1	0
Pf3D7_01_v3	3331	A	T	0	0	0	0	0	1	0
Pf3D7_01_v3	3343	T	C	0	0	0	0	0	1	0
Pf3D7_01_v3	3357	T	C	0	0	0	0	0	1	0
Pf3D7_01_v3	3390	A	T	0	0	0	0	0	1	0
Pf3D7_01_v3	3392	T	C	0	0	0	0	0	1	0
Pf3D7_01_v3	3396	G	A	0	0	0	0	0	1	0
Pf3D7_01_v3	3415	A	T	0	0	0	0	0	1	0
Pf3D7_01_v3	3416	C	A	0	0	0	0	0	1	0
Pf3D7_01_v3	3419	G	C	0	0	0	0	0	1	0
Pf3D7_01_v3	3420	T	A	0	0	0	0	0	1	0
Pf3D7_01_v3	3428	T	A	0	0	0	0	0	1	0
Pf3D7_01_v3	3468	C	T	0	0	1	0	0	0	0
Pf3D7_01_v3	3479	G	A	0	0	1	0	0	0	0
Pf3D7_01_v3	3486	C	T	0	0	1	0	0	0	0
Pf3D7_01_v3	3489	T	C	0	0	1	0	0	0	0
Pf3D7_01_v3	3554	C	G	0	0	1	0	0	0	0
Pf3D7_01_v3	3560	C	T	0	0	1	0	0	0	0
Pf3D7_01_v3	3582	T	A	0	0	1	0	0	0	0
Pf3D7_01_v3	3583	G	C	0	0	1	0	0	0	0
Pf3D7_01_v3	3593	G	A	0	0	1	0	0	0	0
Pf3D7_01_v3	3605	G	C	0	0	0	0	0	1	0
Pf3D7_01_v3	3613	T	A	0	0	1	0	0	0	0
Pf3D7_01_v3	3614	G	A	0	0	1	0	0	0	0
Pf3D7_01_v3	3615	G	T	0	0	0	0	1	0	0
Pf3D7_01_v3	3616	G	C	0	0	1	1	0	1	0
Pf3D7_01_v3	3621	T	G	0	0	1	0	1	0	0
Pf3D7_01_v3	3624	T	C	0	0	1	1	0	0	0
Pf3D7_01_v3	3627	C	T	0	0	1	1	0	0	0
Pf3D7_01_v3	3630	T	A	0	0	0	0	1	0	0
Pf3D7_01_v3	3631	C	T	0	0	0	0	1	0	0
Pf3D7_01_v3	3640	G	C	0	0	1	0	1	1	0
Pf3D7_01_v3	3662	C	T	0	0	1	0	0	0	0
Pf3D7_01_v3	3686	C	A	0	0	1	1	0	0	0
Pf3D7_01_v3	3691	T	C	1	1	1	1	1	1	1
Pf3D7_01_v3	3695	C	A	0	0	0	0	0	1	0
Pf3D7_01_v3	3701	T	A	0	1	0	0	0	1	0
Pf3D7_01_v3	3719	G	C	1	0	0	1	1	1	0
Pf3D7_01_v3	3722	T	A	0	0	0	1	0	0	0
Pf3D7_01_v3	3724	A	T	0	0	0	1	0	0	0
Pf3D7_01_v3	3726	T	A	0	0	0	1	0	0	0
Pf3D7_01_v3	3739	G	C	0	0	0	1	0	0	0
Pf3D7_01_v3	3740	G	T	0	0	0	1	0	0	0
Pf3D7_01_v3	3744	C	A	0	0	0	1	0	0	0
Pf3D7_01_v3	3749	T	A	1	0	0	1	0	1	0
Pf3D7_01_v3	3750	G	C	1	0	0	1	0	1	0
Pf3D7_01_v3	3751	T	A	0	0	0	0	0	1	0
Pf3D7_01_v3	3764	T	C	0	0	1	0	0	1	0
Pf3D7_01_v3	3765	T	C	1	0	0	1	0	1	0
Pf3D7_01_v3	3769	A	T	0	0	1	1	0	1	0
Pf3D7_01_v3	3791	C	G	1	1	0	1	1	1	1
Pf3D7_01_v3	3799	A	T	1	0	1	1	0	1	0
Pf3D7_01_v3	3803	C	G	1	0	1	1	0	1	0
Pf3D7_01_v3	3811	A	T	1	0	0	0	0	0	0
Pf3D7_01_v3	3814	T	A	1	0	0	0	0	0	0
Pf3D7_01_v3	3896	G	C	0	0	0	1	0	0	0
Pf3D7_01_v3	3948	T	G	0	0	0	1	0	0	0
Pf3D7_01_v3	3953	T	G	0	0	0	1	0	0	0
Pf3D7_01_v3	4014	G	T	0	1	0	0	0	0	0
Pf3D7_01_v3	4016	T	G	0	1	0	0	0	0	0
Pf3D7_01_v3	4035	A	G	0	1	0	0	0	0	0
Pf3D7_01_v3	4045	G	C	0	1	0	0	0	0	0
Pf3D7_01_v3	4093	A	T	0	1	0	0	0	0	0
Pf3D7_01_v3	4096	T	C	0	1	0	0	0	0	0
Pf3D7_01_v3	4097	G	A	0	1	0	0	0	0	0
Pf3D7_01_v3	4098	A	G	0	1	0	0	0	0	0
Pf3D7_01_v3	4105	A	C	0	1	0	0	0	0	0
Pf3D7_01_v3	4106	C	G	0	1	0	0	0	0	0
Pf3D7_01_v3	4107	T	C	0	1	0	0	0	0	0
Pf3D7_01_v3	4239	C	T	1	0	0	0	0	0	0
Pf3D7_01_v3	4242	G	T	1	0	0	0	1	0	0
Pf3D7_01_v3	4253	T	G	1	0	0	0	1	0	1
Pf3D7_01_v3	4264	T	G	1	0	0	0	0	0	0
Pf3D7_01_v3	4290	G	A	0	0	1	0	0	0	0
Pf3D7_01_v3	4291	G	A	0	0	1	0	0	0	0
Pf3D7_01_v3	4292	G	C	0	0	1	0	0	0	0
Pf3D7_01_v3	4332	G	A	0	0	0	0	1	0	0
Pf3D7_01_v3	4337	T	A	0	0	0	0	1	0	0
Pf3D7_01_v3	4355	C	T	0	0	1	1	0	0	0
Pf3D7_01_v3	4356	G	C	1	0	1	1	1	0	0
Pf3D7_01_v3	4362	C	T	1	0	1	0	1	0	0
Pf3D7_01_v3	4379	G	T	0	0	1	0	0	0	0
Pf3D7_01_v3	4387	G	C	0	0	1	0	0	0	0
Pf3D7_01_v3	4393	C	T	0	0	1	0	1	1	0
Pf3D7_01_v3	4405	A	T	0	0	0	1	0	0	0
Pf3D7_01_v3	4406	T	A	0	0	1	1	1	0	0
Pf3D7_01_v3	4453	G	C	1	1	1	1	0	1	0
Pf3D7_01_v3	4476	A	G	0	1	0	0	0	0	0
Pf3D7_01_v3	4477	G	T	0	0	1	1	0	0	0
Pf3D7_01_v3	4488	T	A	0	1	1	1	0	1	0
Pf3D7_01_v3	4504	G	T	0	0	1	0	0	0	0
Pf3D7_01_v3	4507	T	A	0	1	1	1	0	1	0
Pf3D7_01_v3	4517	A	G	0	1	1	1	0	1	0
Pf3D7_01_v3	4522	C	T	0	0	1	0	0	0	0
Pf3D7_01_v3	4524	T	G	0	0	0	0	0	1	0
Pf3D7_01_v3	4526	A	G	0	0	1	0	0	0	0
Pf3D7_01_v3	4529	T	C	0	0	1	0	0	0	0
Pf3D7_01_v3	4534	G	T	0	0	1	0	0	0	0
Pf3D7_01_v3	4537	A	G	0	0	1	0	0	0	0
Pf3D7_01_v3	4546	C	T	0	0	1	0	0	0	0
Pf3D7_01_v3	4550	G	A	0	1	1	0	0	0	0
Pf3D7_01_v3	4555	T	G	1	1	1	0	0	0	0
Pf3D7_01_v3	4561	C	T	0	0	0	1	0	0	1
Pf3D7_01_v3	4567	C	G	0	0	0	0	0	1	0
Pf3D7_01_v3	4575	T	C	1	1	1	1	0	1	0
Pf3D7_01_v3	4577	A	T	0	1	0	1	0	0	0
Pf3D7_01_v3	4583	T	A	0	0	1	0	0	0	0
Pf3D7_01_v3	4589	G	C	0	0	0	0	1	0	0
Pf3D7_01_v3	4590	C	A	0	1	0	0	0	0	0
Pf3D7_01_v3	4592	T	G	0	0	1	1	0	0	0
Pf3D7_01_v3	4598	T	A	0	0	0	0	1	0	0
Pf3D7_01_v3	4626	A	G	0	1	1	0	0	0	1
Pf3D7_01_v3	4632	A	G	0	1	0	0	0	0	1
Pf3D7_01_v3	4640	A	T	0	0	0	0	0	1	1
Pf3D7_01_v3	4641	C	G	0	0	0	0	0	1	1
Pf3D7_01_v3	4642	T	C	0	1	1	0	0	0	1
Pf3D7_01_v3	4643	T	C	0	0	0	0	0	1	1
Pf3D7_01_v3	4648	C	G	1	1	1	1	1	1	1
Pf3D7_01_v3	4649	G	A	0	0	0	0	0	1	1
Pf3D7_01_v3	4650	C	T	1	1	1	1	1	1	1
Pf3D7_01_v3	4651	C	A	0	1	0	0	0	0	1
Pf3D7_01_v3	4663	C	A	0	0	1	0	1	0	0
Pf3D7_01_v3	4666	A	G	0	0	1	0	1	0	0
Pf3D7_01_v3	4670	G	C	1	1	1	1	1	1	1
Pf3D7_01_v3	4671	T	G	0	1	1	1	1	0	0
Pf3D7_01_v3	4673	C	G	0	0	1	1	1	0	0
Pf3D7_01_v3	4677	C	G	1	1	1	0	1	0	0
Pf3D7_01_v3	4678	A	G	0	1	1	1	0	0	0
Pf3D7_01_v3	4680	T	A	0	1	1	1	0	0	0
Pf3D7_01_v3	4681	T	A	0	1	1	0	1	0	0
Pf3D7_01_v3	4688	G	C	0	1	1	1	1	1	0
Pf3D7_01_v3	4690	T	C	0	1	0	1	0	1	0
Pf3D7_01_v3	4691	C	A	0	0	0	1	0	0	0
Pf3D7_01_v3	4696	T	A	0	0	0	1	0	0	0
Pf3D7_01_v3	4702	C	A	0	1	0	0	0	0	0
Pf3D7_01_v3	4704	C	T	1	1	1	0	0	1	1
Pf3D7_01_v3	4706	C	T	1	1	1	1	0	1	1
Pf3D7_01_v3	4707	C	T	1	0	0	0	0	0	0
Pf3D7_01_v3	4710	G	T	0	1	0	0	0	1	1
Pf3D7_01_v3	4711	G	A	0	0	1	0	0	0	0
Pf3D7_01_v3	4714	C	G	1	1	0	1	0	1	0
Pf3D7_01_v3	4715	C	G	1	1	1	1	0	1	1
Pf3D7_01_v3	4727	C	G	0	0	0	0	0	1	0
Pf3D7_01_v3	4733	C	A	1	1	1	1	0	1	1
Pf3D7_01_v3	4735	C	G	0	0	1	0	0	0	0
Pf3D7_01_v3	4739	G	C	0	1	1	1	0	1	1
Pf3D7_01_v3	4747	G	A	0	0	1	0	0	0	0
Pf3D7_01_v3	4748	G	A	1	0	1	0	0	0	0
Pf3D7_01_v3	4763	G	C	0	0	1	0	0	1	0
Pf3D7_01_v3	4766	C	G	0	0	1	0	0	1	0
Pf3D7_01_v3	4769	C	G	0	0	0	0	0	1	0
Pf3D7_01_v3	4771	T	A	0	0	1	0	0	1	0
Pf3D7_01_v3	4772	T	C	0	0	0	0	0	1	0
Pf3D7_01_v3	4795	G	A	1	0	1	1	1	1	1
Pf3D7_01_v3	4806	C	T	1	1	0	0	1	0	0
Pf3D7_01_v3	4807	T	C	1	1	0	0	1	0	0
Pf3D7_01_v3	4822	G	C	1	1	0	1	0	0	0
Pf3D7_01_v3	4832	C	T	1	0	0	0	0	0	0
Pf3D7_01_v3	4835	A	T	1	0	0	0	0	0	0
Pf3D7_01_v3	4838	G	T	0	0	1	0	0	0	1
Pf3D7_01_v3	4839	C	T	0	0	0	0	0	0	1
Pf3D7_01_v3	4843	T	C	1	0	0	0	0	0	0
Pf3D7_01_v3	4845	A	T	1	0	0	0	0	0	0
Pf3D7_01_v3	4857	T	G	0	0	0	1	0	0	0
Pf3D7_01_v3	4867	T	C	0	1	0	0	0	0	0
Pf3D7_01_v3	4869	C	T	0	1	0	0	0	0	0
Pf3D7_01_v3	4870	C	A	0	1	1	1	0	0	0
Pf3D7_01_v3	4872	C	T	0	0	1	0	0	0	0
Pf3D7_01_v3	4881	A	G	1	1	1	0	1	1	0
Pf3D7_01_v3	4882	G	A	1	1	1	0	1	1	0
Pf3D7_01_v3	4883	A	C	0	0	1	0	0	0	0
Pf3D7_01_v3	4892	T	A	0	1	1	0	0	0	0
Pf3D7_01_v3	4895	C	A	0	0	1	0	0	1	1
Pf3D7_01_v3	4896	A	T	0	1	1	0	0	0	0
Pf3D7_01_v3	4898	G	A	0	0	1	0	0	0	0
Pf3D7_01_v3	4912	T	C	0	1	0	0	0	0	0
Pf3D7_01_v3	4934	T	C	1	1	1	1	0	1	1
Pf3D7_01_v3	4946	T	A	0	0	0	1	0	0	0
Pf3D7_01_v3	4952	C	T	0	0	0	1	0	0	0
Pf3D7_01_v3	4953	T	C	0	0	0	1	0	0	0
Pf3D7_01_v3	4958	C	G	0	0	0	0	0	0	1
Pf3D7_01_v3	4962	C	T	0	0	0	0	0	0	1
Pf3D7_01_v3	4966	T	A	0	0	0	0	0	0	1
Pf3D7_01_v3	4972	G	T	0	0	0	1	0	1	0
Pf3D7_01_v3	4973	C	A	0	0	0	0	0	1	0
Pf3D7_01_v3	4978	C	G	0	0	1	0	0	0	0
Pf3D7_01_v3	4983	G	A	0	0	1	0	0	0	0
Pf3D7_01_v3	4998	G	A	0	1	1	0	0	1	0
Pf3D7_01_v3	5013	C	T	0	0	1	0	0	0	0
Pf3D7_01_v3	5015	C	G	0	1	1	0	0	0	0
Pf3D7_01_v3	5060	T	C	0	0	1	0	0	0	0
Pf3D7_01_v3	5063	T	C	1	0	1	0	0	0	0
Pf3D7_01_v3	5072	T	C	0	0	1	0	0	0	0
Pf3D7_01_v3	5090	C	G	1	0	0	0	0	0	0
Pf3D7_01_v3	5091	T	C	1	0	1	1	0	1	0
Pf3D7_01_v3	5095	C	A	1	0	0	0	0	0	0
Pf3D7_01_v3	5097	T	C	1	0	1	1	0	1	0
Pf3D7_01_v3	5098	T	G	1	0	0	0	0	0	0
Pf3D7_01_v3	5105	C	T	1	0	0	0	0	0	0
Pf3D7_01_v3	5116	A	C	1	0	0	0	0	0	0
Pf3D7_01_v3	5117	C	A	1	0	0	0	0	0	0
Pf3D7_01_v3	5124	T	G	1	0	0	0	0	0	0
Pf3D7_01_v3	5128	C	T	1	0	0	0	0	1	0
Pf3D7_01_v3	5136	A	T	1	0	1	0	0	1	0
Pf3D7_01_v3	5154	A	G	0	0	1	0	0	0	0
Pf3D7_01_v3	5179	T	C	1	0	0	1	0	1	1
Pf3D7_01_v3	5209	C	T	0	0	0	1	0	0	0
Pf3D7_01_v3	5223	C	T	0	0	0	0	0	1	1
Pf3D7_01_v3	5252	C	G	0	0	1	1	1	1	0
Pf3D7_01_v3	5257	T	A	0	0	0	0	0	1	0
Pf3D7_01_v3	5264	A	C	0	0	1	0	1	0	1
Pf3D7_01_v3	5265	T	A	0	0	0	1	0	1	0
Pf3D7_01_v3	5283	C	G	0	0	0	0	0	0	1
Pf3D7_01_v3	5294	G	C	0	0	0	0	0	0	1
Pf3D7_01_v3	5296	C	T	0	0	0	0	0	0	1
Pf3D7_01_v3	5305	C	G	1	1	1	0	1	0	1
Pf3D7_01_v3	5320	C	T	0	0	0	0	0	0	1
Pf3D7_01_v3	5324	A	T	1	1	0	1	1	0	1
Pf3D7_01_v3	5325	A	C	0	0	0	0	0	0	1
Pf3D7_01_v3	5326	C	T	0	0	0	0	0	0	1
Pf3D7_01_v3	5330	G	T	0	0	0	0	0	1	0
Pf3D7_01_v3	5339	T	A	0	0	0	0	0	0	1
Pf3D7_01_v3	5374	C	T	0	0	1	0	0	0	0
Pf3D7_01_v3	5380	A	G	0	0	0	0	0	0	1
Pf3D7_01_v3	5382	C	G	0	0	1	1	0	0	1
Pf3D7_01_v3	5389	G	A	0	0	0	1	0	0	0
Pf3D7_01_v3	5398	A	T	0	1	1	0	0	0	0
Pf3D7_01_v3	5401	T	C	0	1	1	1	0	0	0
Pf3D7_01_v3	5434	A	T	0	0	1	0	0	0	0
Pf3D7_01_v3	5444	G	C	0	1	0	0	0	0	0
Pf3D7_01_v3	5456	A	G	0	0	1	0	0	0	0
Pf3D7_01_v3	5473	C	T	0	1	1	0	0	0	1
Pf3D7_01_v3	5475	G	T	0	1	1	0	0	0	1
Pf3D7_01_v3	5476	G	C	0	1	0	0	0	0	1
Pf3D7_01_v3	5531	C	G	0	0	1	0	0	0	0
Pf3D7_01_v3	5538	G	C	0	0	1	0	0	0	0
Pf3D7_01_v3	5546	A	T	0	0	1	0	0	0	0
Pf3D7_01_v3	5562	A	G	0	0	1	0	0	0	0
Pf3D7_01_v3	5573	T	C	0	0	1	0	0	0	0
Pf3D7_01_v3	5575	C	T	0	0	1	0	0	0	0
Pf3D7_01_v3	5578	A	G	0	0	1	0	0	0	0
Pf3D7_01_v3	5580	A	T	0	0	1	0	0	0	0
Pf3D7_01_v3	5585	C	T	0	0	1	0	0	0	0
Pf3D7_01_v3	5594	G	T	0	0	1	0	0	0	0
Pf3D7_01_v3	5599	T	C	0	0	1	0	0	0	0
Pf3D7_01_v3	5602	C	A	0	0	1	0	0	0	0
Pf3D7_01_v3	5615	C	G	0	0	1	0	0	0	0
Pf3D7_01_v3	5621	C	T	0	0	1	0	0	0	0
Pf3D7_01_v3	5625	C	G	0	0	1	0	0	0	0
Pf3D7_01_v3	5630	A	C	0	1	1	0	1	0	0
Pf3D7_01_v3	5645	T	C	0	0	1	0	0	0	0
Pf3D7_01_v3	5646	G	T	0	0	1	0	0	0	0
Pf3D7_01_v3	5693	A	T	0	0	1	0	0	0	0
Pf3D7_01_v3	5696	C	G	0	0	1	0	1	0	0
Pf3D7_01_v3	5697	T	C	0	0	1	0	0	0	0
Pf3D7_01_v3	5708	G	A	0	0	1	0	0	0	0
Pf3D7_01_v3	5711	T	G	0	0	1	0	0	0	0
Pf3D7_01_v3	5726	C	A	0	0	1	0	1	0	0
Pf3D7_01_v3	5736	C	G	0	0	1	0	0	0	0
Pf3D7_01_v3	5740	C	A	0	0	1	0	0	1	0
Pf3D7_01_v3	5746	G	C	0	0	0	0	1	0	0
Pf3D7_01_v3	5749	G	T	0	0	0	0	1	0	0
Pf3D7_01_v3	5757	T	A	0	0	0	0	1	0	0
Pf3D7_01_v3	5758	A	G	0	0	1	0	0	1	0
Pf3D7_01_v3	6067	A	G	0	0	1	1	1	1	1
Pf3D7_01_v3	6071	G	C	0	0	0	0	0	1	1
Pf3D7_01_v3	6078	G	A	0	0	0	1	0	0	0
Pf3D7_01_v3	6087	T	A	0	0	1	1	0	1	1
Pf3D7_01_v3	6132	T	C	0	0	0	0	0	1	0
Pf3D7_01_v3	6133	G	C	0	0	1	0	0	1	0
Pf3D7_01_v3	6135	A	C	0	0	0	0	0	1	0
Pf3D7_01_v3	6137	T	A	0	0	0	0	0	1	0
Pf3D7_01_v3	6145	A	G	0	0	0	0	1	0	1
Pf3D7_01_v3	6168	C	T	0	0	1	0	0	0	0
Pf3D7_01_v3	6283	G	A	0	0	0	0	1	0	0
Pf3D7_01_v3	6284	C	G	0	0	0	0	1	0	0
Pf3D7_01_v3	6291	A	C	0	0	0	0	1	0	0
Pf3D7_01_v3	6310	C	A	0	0	0	0	1	0	0
Pf3D7_01_v3	6314	C	G	0	0	0	0	0	1	0
Pf3D7_01_v3	6319	C	G	0	0	0	0	1	1	0
Pf3D7_01_v3	6321	C	T	0	0	1	0	0	0	1
Pf3D7_01_v3	6322	C	G	0	0	0	0	1	1	0
Pf3D7_01_v3	6329	C	A	0	0	0	0	0	1	0
Pf3D7_01_v3	6334	C	T	0	0	0	0	0	1	0
Pf3D7_01_v3	6335	T	C	0	0	0	0	1	0	0
Pf3D7_01_v3	6336	C	G	0	0	1	0	0	0	1
Pf3D7_01_v3	6354	A	T	0	0	1	0	0	0	1
Pf3D7_01_v3	6358	A	T	0	0	1	0	0	0	1
Pf3D7_01_v3	6361	A	T	0	0	1	0	1	1	1
Pf3D7_01_v3	6362	C	G	0	0	1	0	0	0	1
Pf3D7_01_v3	6388	A	T	0	0	1	0	1	1	1
Pf3D7_01_v3	6444	A	T	0	0	0	1	1	0	0
Pf3D7_01_v3	6460	A	T	0	0	0	0	1	0	0
Pf3D7_01_v3	6465	C	G	0	0	1	1	1	0	0
Pf3D7_01_v3	6466	G	A	0	0	1	1	1	0	0
Pf3D7_01_v3	6477	G	A	0	0	0	0	1	1	0
Pf3D7_01_v3	6487	T	A	0	0	0	1	0	0	0
Pf3D7_01_v3	6509	G	A	0	0	1	0	1	1	0
Pf3D7_01_v3	6511	C	A	0	0	0	1	0	0	0
Pf3D7_01_v3	6513	A	T	0	0	1	1	1	0	0
Pf3D7_01_v3	6514	C	T	0	0	1	0	0	0	0
Pf3D7_01_v3	6520	A	T	0	0	1	1	0	0	0
Pf3D7_01_v3	6522	G	C	0	0	1	0	0	0	0
Pf3D7_01_v3	6523	G	A	0	0	1	0	0	0	0
Pf3D7_01_v3	6527	A	G	0	0	1	0	1	0	0
Pf3D7_01_v3	6559	G	C	0	0	0	0	0	1	0
Pf3D7_01_v3	6562	G	C	0	1	1	1	1	1	0
Pf3D7_01_v3	6600	A	T	0	0	0	1	1	0	0
Pf3D7_01_v3	6601	T	C	0	0	1	0	0	1	0
Pf3D7_01_v3	6604	C	T	0	0	1	0	0	1	0
Pf3D7_01_v3	6608	T	A	0	0	1	1	1	1	0
Pf3D7_01_v3	6623	T	C	0	0	0	1	0	1	0
Pf3D7_01_v3	6625	A	T	0	0	0	1	1	0	0
Pf3D7_01_v3	6631	C	A	0	0	0	1	1	0	0
Pf3D7_01_v3	6641	A	C	1	0	1	1	1	1	0
Pf3D7_01_v3	6660	C	T	0	0	0	0	1	0	0
Pf3D7_01_v3	6662	T	G	0	0	0	0	1	0	0
Pf3D7_01_v3	6671	T	G	0	0	0	0	0	1	0
Pf3D7_01_v3	6683	C	T	0	0	1	0	0	0	0
Pf3D7_01_v3	6693	C	G	0	0	1	0	1	0	0
Pf3D7_01_v3	6694	A	G	0	0	1	0	1	0	0
Pf3D7_01_v3	6698	G	C	0	0	0	0	0	1	0
Pf3D7_01_v3	6717	A	T	0	0	1	0	1	1	0
Pf3D7_01_v3	6728	A	G	0	0	1	0	0	1	0
Pf3D7_01_v3	6735	G	C	0	0	1	0	0	1	0
Pf3D7_01_v3	6760	A	C	0	0	1	0	1	0	1
Pf3D7_01_v3	6767	A	G	0	0	1	0	1	1	1
Pf3D7_01_v3	6772	G	C	0	0	1	0	1	1	0
Pf3D7_01_v3	6788	C	G	0	0	0	0	0	1	0
Pf3D7_01_v3	6789	C	A	0	0	0	0	0	1	0
Pf3D7_01_v3	6798	C	G	0	0	1	0	0	1	0
Pf3D7_01_v3	6803	T	C	0	0	1	0	0	0	0
Pf3D7_01_v3	6811	C	G	0	0	0	0	0	1	0
Pf3D7_01_v3	6812	T	A	0	0	1	0	1	1	0
Pf3D7_01_v3	6824	T	C	0	0	1	0	0	1	1
Pf3D7_01_v3	6849	G	A	0	0	1	0	0	1	0
Pf3D7_01_v3	6855	G	T	0	0	1	0	0	1	0
Pf3D7_01_v3	6859	G	A	0	0	1	0	0	1	0
Pf3D7_01_v3	6895	C	T	0	0	1	0	1	1	0
Pf3D7_01_v3	6896	A	T	0	0	1	0	1	1	1
Pf3D7_01_v3	6902	C	G	0	0	1	0	1	1	0
Pf3D7_01_v3	6903	A	G	0	0	1	0	1	1	0
Pf3D7_01_v3	6905	A	T	0	0	1	0	0	1	0
Pf3D7_01_v3	6906	G	C	0	0	1	0	1	1	0
Pf3D7_01_v3	6909	C	T	0	0	1	0	0	1	0
Pf3D7_01_v3	6951	T	G	0	0	1	0	0	0	0
Pf3D7_01_v3	7008	G	C	0	0	1	0	0	0	0
Pf3D7_01_v3	7009	G	A	0	0	1	0	0	0	0
Pf3D7_01_v3	7012	A	G	0	0	1	0	0	0	0
Pf3D7_01_v3	7014	T	G	0	0	1	0	0	0	0
Pf3D7_01_v3	7016	A	G	0	0	1	0	0	0	0
Pf3D7_01_v3	7218	C	A	0	0	0	1	0	0	0
Pf3D7_01_v3	7222	G	A	0	0	0	1	0	0	0
Pf3D7_01_v3	7228	A	G	0	0	0	1	0	0	1
Pf3D7_01_v3	7230	T	G	0	0	0	0	0	0	1
Pf3D7_01_v3	7253	A	T	0	0	0	0	0	0	1
Pf3D7_01_v3	7349	T	C	0	0	0	0	0	1	0
Pf3D7_01_v3	7351	G	T	0	0	0	0	0	1	0
Pf3D7_01_v3	7360	T	G	0	0	0	0	0	1	0
Pf3D7_01_v3	7361	C	G	0	0	0	0	0	1	0
Pf3D7_01_v3	7372	G	C	0	0	0	0	0	1	0
Pf3D7_01_v3	7407	T	A	0	0	0	1	0	0	0
Pf3D7_01_v3	7408	G	T	0	0	1	1	0	0	0
Pf3D7_01_v3	7417	T	G	0	0	0	0	1	1	0
Pf3D7_01_v3	7439	T	A	0	0	0	1	1	0	1
Pf3D7_01_v3	7445	A	G	0	0	0	1	1	0	0
Pf3D7_01_v3	7453	A	G	0	0	0	0	1	0	0
Pf3D7_01_v3	7458	C	T	0	0	0	0	1	0	0
Pf3D7_01_v3	7462	T	A	0	0	0	0	1	0	1
Pf3D7_01_v3	7465	A	T	0	0	0	0	1	0	1
Pf3D7_01_v3	7466	C	A	0	0	0	1	1	0	1
Pf3D7_01_v3	7469	C	A	0	0	0	0	1	0	0
Pf3D7_01_v3	7472	A	T	0	0	0	0	1	0	1
Pf3D7_01_v3	7476	T	C	0	0	0	0	0	0	1
Pf3D7_01_v3	7477	T	C	0	0	0	0	0	1	1
Pf3D7_01_v3	7480	C	G	0	0	0	0	0	1	0
Pf3D7_01_v3	7485	C	G	0	0	0	0	0	0	1
Pf3D7_01_v3	7486	A	T	0	0	0	0	0	0	1
Pf3D7_01_v3	7491	G	C	0	0	0	0	0	0	1
Pf3D7_01_v3	7500	C	G	0	0	0	0	0	0	1
Pf3D7_01_v3	7510	T	C	1	0	0	0	1	0	0
Pf3D7_01_v3	7511	C	G	0	0	0	0	1	0	0
Pf3D7_01_v3	7515	T	A	0	0	0	0	1	0	0
Pf3D7_01_v3	7539	C	A	0	0	0	0	0	1	0
Pf3D7_01_v3	7556	T	C	0	0	0	0	1	1	1
Pf3D7_01_v3	7567	T	G	0	0	0	0	0	1	1
Pf3D7_01_v3	7596	T	C	0	1	0	1	0	0	0
Pf3D7_01_v3	7616	G	A	1	1	0	1	1	1	1
Pf3D7_01_v3	7633	C	A	0	1	0	0	0	0	0
Pf3D7_01_v3	7755	G	C	0	0	0	1	0	0	0
Pf3D7_01_v3	7761	A	T	0	0	0	1	0	1	0
Pf3D7_01_v3	7782	C	T	0	0	0	1	0	0	0
Pf3D7_01_v3	7790	G	A	1	1	0	1	1	1	1
Pf3D7_01_v3	7869	G	C	0	0	0	1	0	0	0
Pf3D7_01_v3	7880	T	C	0	0	1	0	0	0	1
Pf3D7_01_v3	7882	A	T	1	0	0	0	1	0	0
Pf3D7_01_v3	7914	A	C	1	0	1	1	1	1	1
Pf3D7_01_v3	7932	A	G	0	0	1	0	0	1	0
Pf3D7_01_v3	7951	G	C	0	0	0	0	0	0	1
Pf3D7_01_v3	7952	G	C	0	0	0	0	0	0	1
Pf3D7_01_v3	7953	T	C	0	0	0	0	0	0	1
Pf3D7_01_v3	7973	G	A	0	0	0	1	0	1	1
Pf3D7_01_v3	7984	T	C	0	0	1	1	0	1	1
Pf3D7_01_v3	7987	C	G	0	0	1	1	0	1	1
Pf3D7_01_v3	7990	G	C	0	0	1	1	0	0	0
Pf3D7_01_v3	8002	A	G	0	0	1	0	0	1	1
Pf3D7_01_v3	8004	A	G	0	0	1	0	0	1	1
Pf3D7_01_v3	8019	A	T	0	0	1	0	0	0	1
Pf3D7_01_v3	8023	T	G	0	0	1	0	0	0	1
Pf3D7_01_v3	8029	A	G	0	0	1	0	0	0	0
Pf3D7_01_v3	8034	T	A	0	0	1	0	0	0	0
Pf3D7_01_v3	8056	T	G	0	0	1	1	0	1	0
Pf3D7_01_v3	8058	A	G	0	0	1	1	0	1	0
Pf3D7_01_v3	8062	T	C	0	0	1	1	0	1	0
Pf3D7_01_v3	8070	T	A	0	0	1	1	0	1	0
Pf3D7_01_v3	8076	G	C	0	0	0	1	0	0	0
Pf3D7_01_v3	8077	T	A	0	0	1	1	0	1	0
Pf3D7_01_v3	8078	G	C	0	0	0	1	0	0	0
Pf3D7_01_v3	8079	G	C	0	0	1	0	0	0	0
Pf3D7_01_v3	8080	T	C	0	0	1	0	0	0	0
Pf3D7_01_v3	8082	T	C	0	0	1	0	0	0	0
Pf3D7_01_v3	8088	G	T	0	0	1	0	0	0	0
Pf3D7_01_v3	8090	T	C	0	0	1	0	0	0	0
Pf3D7_01_v3	8107	A	T	0	0	1	1	0	0	0
Pf3D7_01_v3	8108	T	G	0	0	0	0	1	1	1
Pf3D7_01_v3	8121	A	G	1	0	1	1	1	1	1
Pf3D7_01_v3	8173	T	G	0	0	1	1	0	1	1
Pf3D7_01_v3	8181	G	A	1	0	1	1	1	0	1
Pf3D7_01_v3	8193	T	C	0	0	1	1	0	0	0
Pf3D7_01_v3	8194	A	G	1	0	1	1	1	1	1
Pf3D7_01_v3	8204	G	A	0	0	1	0	0	0	0
Pf3D7_01_v3	8218	G	C	0	0	0	1	0	0	0
Pf3D7_01_v3	8251	C	A	1	0	0	0	0	0	0
Pf3D7_01_v3	8252	A	T	1	1	1	0	0	0	1
Pf3D7_01_v3	8254	G	C	1	1	1	0	0	0	0
Pf3D7_01_v3	8269	G	A	0	0	1	0	0	0	0
Pf3D7_01_v3	8283	T	C	0	1	1	0	0	0	0
Pf3D7_01_v3	8284	C	T	0	0	1	0	0	0	0
Pf3D7_01_v3	8285	A	G	0	0	1	0	0	0	0
Pf3D7_01_v3	8304	C	G	0	0	1	0	0	0	0
Pf3D7_01_v3	8307	C	T	0	0	1	0	0	0	0
Pf3D7_01_v3	8314	C	G	1	0	0	0	0	0	0
Pf3D7_01_v3	8378	C	G	0	0	0	0	0	1	0
Pf3D7_01_v3	8381	C	G	0	0	0	0	0	1	0
Pf3D7_01_v3	8389	G	C	0	0	0	0	0	1	0
Pf3D7_01_v3	8418	A	G	0	0	0	0	0	1	1
Pf3D7_01_v3	8424	G	T	0	0	0	0	0	0	1
Pf3D7_01_v3	8433	G	A	0	0	0	0	0	0	1
Pf3D7_01_v3	8443	G	C	0	0	0	0	0	1	1
Pf3D7_01_v3	8480	T	A	0	0	0	0	0	1	1
Pf3D7_01_v3	8481	G	T	0	0	0	0	0	1	1
Pf3D7_01_v3	8482	T	C	0	0	0	0	0	1	1
Pf3D7_01_v3	8496	T	A	0	0	0	0	0	1	0
Pf3D7_01_v3	8512	T	A	0	0	0	0	0	1	1
Pf3D7_01_v3	8523	T	C	0	0	0	0	0	1	1
Pf3D7_01_v3	8581	G	C	1	1	0	0	0	0	0
Pf3D7_01_v3	8605	T	A	0	0	0	0	0	0	1
Pf3D7_01_v3	8627	C	A	1	1	1	0	0	0	1
Pf3D7_01_v3	8628	T	G	1	1	0	0	0	0	1
Pf3D7_01_v3	8652	T	C	0	0	1	0	0	0	0
Pf3D7_01_v3	8653	A	G	0	1	0	0	0	0	0
Pf3D7_01_v3	8657	T	G	1	1	1	0	0	0	1
Pf3D7_01_v3	8658	A	G	0	0	0	0	0	0	1
Pf3D7_01_v3	8662	C	T	0	1	0	0	0	0	1
Pf3D7_01_v3	8663	G	A	0	1	0	0	0	0	1
Pf3D7_01_v3	8669	C	G	0	1	0	0	0	0	0
Pf3D7_01_v3	8670	G	T	0	1	1	0	0	0	0
Pf3D7_01_v3	8678	G	A	0	1	0	0	0	0	1
Pf3D7_01_v3	8681	T	C	0	0	0	0	0	0	1
Pf3D7_01_v3	8700	A	T	0	0	0	0	0	0	1
Pf3D7_01_v3	8706	C	G	0	0	1	0	0	0	0
Pf3D7_01_v3	8717	A	G	1	0	1	0	0	0	0
Pf3D7_01_v3	8751	C	G	1	0	0	0	0	0	0
Pf3D7_01_v3	8753	T	G	1	0	0	0	0	0	0
Pf3D7_01_v3	8767	T	A	1	0	0	0	0	0	0
Pf3D7_01_v3	8768	T	C	1	0	0	0	0	0	0
Pf3D7_01_v3	8817	C	G	1	0	0	0	0	0	0
Pf3D7_01_v3	8821	A	G	0	1	0	0	0	0	0
Pf3D7_01_v3	8824	C	T	1	0	0	0	0	0	0
Pf3D7_01_v3	8830	C	T	0	1	0	1	0	0	1
Pf3D7_01_v3	8839	G	T	0	1	0	0	0	0	0
Pf3D7_01_v3	8844	C	G	0	1	0	1	0	1	0
Pf3D7_01_v3	8847	C	T	0	1	0	0	0	0	0
Pf3D7_01_v3	8854	A	T	0	1	0	0	0	1	1
Pf3D7_01_v3	8896	T	A	0	0	0	0	0	1	0
Pf3D7_01_v3	8904	C	T	0	1	0	0	0	1	0
Pf3D7_01_v3	8910	T	C	0	1	0	0	0	1	0
Pf3D7_01_v3	8911	T	C	0	0	0	0	0	1	0
Pf3D7_01_v3	8914	A	C	0	1	0	0	0	1	0
Pf3D7_01_v3	8916	T	G	0	1	0	0	0	1	0
Pf3D7_01_v3	8917	T	C	0	1	0	0	0	1	0
Pf3D7_01_v3	8925	C	G	0	0	0	0	0	1	0
Pf3D7_01_v3	8934	C	T	0	0	0	0	0	1	0
Pf3D7_01_v3	8940	T	G	0	0	0	0	0	1	0
Pf3D7_01_v3	8957	C	A	0	0	0	0	1	0	0
Pf3D7_01_v3	8960	G	A	0	0	0	0	0	1	0
Pf3D7_01_v3	8961	G	C	0	0	0	0	0	1	0
Pf3D7_01_v3	8964	A	G	0	1	1	1	0	1	0
Pf3D7_01_v3	8965	A	T	0	1	0	0	1	1	0
Pf3D7_01_v3	8967	C	G	0	0	0	0	0	1	0
Pf3D7_01_v3	9004	C	A	0	0	0	1	0	0	0
Pf3D7_01_v3	9015	A	T	0	1	0	0	1	0	0
Pf3D7_01_v3	9019	C	G	0	0	1	0	0	0	0
Pf3D7_01_v3	9036	C	T	0	0	1	0	0	1	0
Pf3D7_01_v3	9037	G	A	0	0	1	0	0	1	0
Pf3D7_01_v3	9042	A	C	0	1	0	0	0	0	0
Pf3D7_01_v3	9045	G	A	0	1	0	0	0	0	0
Pf3D7_01_v3	9048	G	A	0	1	0	0	1	1	0
Pf3D7_01_v3	9051	C	G	0	1	1	0	0	1	1
Pf3D7_01_v3	9052	G	A	0	1	0	0	0	0	0
Pf3D7_01_v3	9063	G	A	0	0	1	0	1	0	1
Pf3D7_01_v3	9076	T	C	0	0	0	0	1	1	0
Pf3D7_01_v3	9079	T	A	0	0	0	0	1	0	0
Pf3D7_01_v3	9082	T	A	0	0	1	0	0	0	0
Pf3D7_01_v3	9084	G	A	0	0	0	0	1	1	0
Pf3D7_01_v3	9086	A	G	0	1	1	0	1	1	0
Pf3D7_01_v3	9087	G	A	0	1	0	0	1	1	0
Pf3D7_01_v3	9089	G	T	0	0	0	0	1	1	0
Pf3D7_01_v3	9098	G	A	0	0	0	0	1	1	0
Pf3D7_01_v3	9109	C	T	0	0	0	1	0	1	0
Pf3D7_01_v3	9112	A	T	0	0	1	1	0	1	0
Pf3D7_01_v3	9115	G	T	0	1	1	1	1	1	0
Pf3D7_01_v3	9126	G	C	0	0	1	0	1	1	0
Pf3D7_01_v3	9135	A	G	0	1	1	0	0	0	0
Pf3D7_01_v3	9138	G	A	0	0	1	0	0	0	0
Pf3D7_01_v3	9140	C	T	0	0	1	0	0	0	0
Pf3D7_01_v3	9141	T	A	0	0	1	0	0	0	0
Pf3D7_01_v3	9145	T	G	0	0	1	0	0	0	0
Pf3D7_01_v3	9152	G	T	0	0	0	0	0	1	0
Pf3D7_01_v3	9153	C	A	0	0	1	1	1	0	0
Pf3D7_01_v3	9161	T	G	0	1	1	0	1	0	0
Pf3D7_01_v3	9165	G	C	0	1	0	1	0	0	0
Pf3D7_01_v3	9166	T	G	0	1	0	0	0	0	0
Pf3D7_01_v3	9173	C	A	0	1	0	0	0	0	0
Pf3D7_01_v3	9187	C	G	0	1	0	0	0	0	0
Pf3D7_01_v3	9188	G	C	0	0	0	1	0	0	0
Pf3D7_01_v3	9191	G	C	0	0	0	1	0	0	0
Pf3D7_01_v3	9194	A	T	1	1	0	0	1	0	0
Pf3D7_01_v3	9205	A	T	0	1	0	1	0	1	0
Pf3D7_01_v3	9206	T	C	0	0	0	1	0	0	0
Pf3D7_01_v3	9207	T	G	0	0	1	0	0	0	0
Pf3D7_01_v3	9208	T	C	1	1	0	1	0	0	0
Pf3D7_01_v3	9210	C	G	0	1	0	0	0	0	0
Pf3D7_01_v3	9211	C	A	1	1	0	1	1	0	0
Pf3D7_01_v3	9227	T	C	1	0	0	1	0	0	0
Pf3D7_01_v3	9229	T	C	1	0	0	0	0	0	0
Pf3D7_01_v3	9254	C	T	0	0	0	1	0	0	0
Pf3D7_01_v3	9255	A	G	0	0	0	1	0	0	0
Pf3D7_01_v3	9299	G	A	0	0	1	0	0	0	0
Pf3D7_01_v3	9330	T	A	0	1	0	0	0	0	0
Pf3D7_01_v3	9334	C	T	0	1	0	0	0	0	0
Pf3D7_01_v3	9353	T	A	0	1	1	0	1	1	0
Pf3D7_01_v3	9357	C	T	0	1	0	0	0	0	0
Pf3D7_01_v3	9360	C	T	0	0	1	1	1	0	0
Pf3D7_01_v3	9361	A	T	0	0	0	1	1	0	0
Pf3D7_01_v3	9364	A	G	0	0	0	1	1	0	0
Pf3D7_01_v3	9366	T	C	0	0	1	1	0	0	0
Pf3D7_01_v3	9376	A	T	0	0	1	1	0	0	0
Pf3D7_01_v3	9380	C	T	0	1	0	1	0	0	0
Pf3D7_01_v3	9383	C	T	0	1	0	1	0	0	0
Pf3D7_01_v3	9387	T	A	0	1	1	1	0	0	0
Pf3D7_01_v3	9399	T	A	0	1	1	1	0	0	0
Pf3D7_01_v3	9479	G	A	0	0	0	1	0	0	0
Pf3D7_01_v3	9557	C	T	0	0	0	0	0	0	1
Pf3D7_01_v3	9572	C	T	0	0	0	0	0	0	1
Pf3D7_01_v3	9757	A	T	0	0	0	1	0	0	0
Pf3D7_01_v3	9807	A	T	0	0	0	1	0	0	0
Pf3D7_01_v3	9818	T	C	0	0	0	1	0	0	0
Pf3D7_01_v3	9820	C	T	0	0	0	1	0	0	0
Pf3D7_01_v3	9821	T	C	0	0	0	1	0	0	0
Pf3D7_01_v3	9825	T	A	0	0	0	1	0	0	0
Pf3D7_01_v3	9956	C	T	0	0	0	1	0	0	0
Pf3D7_01_v3	9960	A	T	0	0	0	1	0	0	0
Pf3D7_01_v3	10043	G	T	0	0	0	1	0	0	0
Pf3D7_01_v3	10454	A	G	0	0	0	0	0	1	0
Pf3D7_01_v3	10464	A	T	0	0	0	0	0	1	0
Pf3D7_01_v3	10588	C	T	0	1	0	0	0	0	0
Pf3D7_01_v3	10859	G	C	0	1	0	0	0	0	0
Pf3D7_01_v3	10861	T	C	0	0	0	0	0	0	1
Pf3D7_01_v3	10862	T	C	0	1	0	0	0	0	0
Pf3D7_01_v3	10866	T	A	0	1	0	0	0	0	0
Pf3D7_01_v3	10883	T	G	0	0	0	0	0	0	1
Pf3D7_01_v3	10885	C	T	0	1	0	0	0	0	0
Pf3D7_01_v3	10886	T	C	0	1	0	0	0	0	0
Pf3D7_01_v3	10897	C	T	0	1	0	0	0	0	0
Pf3D7_01_v3	10902	T	A	0	0	0	0	0	0	1
Pf3D7_01_v3	10907	G	T	0	0	0	0	0	0	1
Pf3D7_01_v3	10919	G	A	0	0	0	1	0	0	0
Pf3D7_01_v3	10922	C	T	0	0	0	1	0	0	0
Pf3D7_01_v3	10939	A	C	0	0	0	1	0	0	0
Pf3D7_01_v3	10957	T	C	0	0	0	1	0	0	0
Pf3D7_01_v3	10958	C	T	0	0	0	1	0	0	0
Pf3D7_01_v3	11001	T	A	0	0	0	1	0	0	0
Pf3D7_01_v3	11010	A	T	0	0	0	1	0	0	0
Pf3D7_01_v3	11123	G	C	0	0	0	1	0	0	0
Pf3D7_01_v3	11163	A	T	0	0	0	1	0	0	0
Pf3D7_01_v3	11188	C	T	0	0	0	0	1	0	0
Pf3D7_01_v3	11195	G	C	0	0	0	0	1	0	0
Pf3D7_01_v3	11197	C	T	0	0	0	0	1	0	0
Pf3D7_01_v3	11198	T	C	0	0	0	0	1	0	0
Pf3D7_01_v3	11264	C	T	0	0	1	0	0	0	0
Pf3D7_01_v3	11265	G	C	0	0	0	0	0	1	0
Pf3D7_01_v3	11267	C	T	0	0	0	0	1	1	0
Pf3D7_01_v3	11274	T	A	0	0	1	0	0	0	0
Pf3D7_01_v3	11280	C	A	0	0	1	0	0	0	0
Pf3D7_01_v3	11282	A	C	0	0	1	0	0	0	0
Pf3D7_01_v3	11287	G	C	0	0	1	1	0	1	0
Pf3D7_01_v3	11288	T	A	0	0	0	0	0	1	0
Pf3D7_01_v3	11292	T	G	0	0	1	1	0	0	0
Pf3D7_01_v3	11312	A	G	0	0	0	1	0	0	0
Pf3D7_01_v3	11315	A	G	0	0	1	0	1	0	0
Pf3D7_01_v3	11342	G	T	0	0	1	0	0	0	0
Pf3D7_01_v3	11353	G	T	0	0	1	0	1	0	0
Pf3D7_01_v3	11366	C	T	0	0	1	0	0	0	0
Pf3D7_01_v3	11370	C	A	0	0	1	0	0	0	0
Pf3D7_01_v3	11371	G	C	0	0	1	0	1	0	0
Pf3D7_01_v3	11374	G	C	0	0	1	0	1	0	0
Pf3D7_01_v3	11376	C	G	0	0	1	0	0	0	0
Pf3D7_01_v3	11382	G	A	0	0	1	0	0	0	0
Pf3D7_01_v3	11395	C	T	0	0	1	0	0	0	0
Pf3D7_01_v3	11396	A	C	0	0	1	0	0	0	0
Pf3D7_01_v3	11407	G	C	0	0	1	0	0	0	0
Pf3D7_01_v3	11432	T	G	0	0	1	0	0	0	0
Pf3D7_01_v3	11445	A	T	0	1	0	0	0	0	0
Pf3D7_01_v3	11446	T	A	0	1	0	0	0	0	0
Pf3D7_01_v3	11452	T	C	0	0	1	0	0	0	0
Pf3D7_01_v3	11465	C	T	0	1	0	0	0	0	0
Pf3D7_01_v3	11467	T	C	0	1	0	0	0	0	0
Pf3D7_01_v3	11672	G	C	0	0	1	0	0	0	0
Pf3D7_01_v3	11673	A	T	0	0	1	0	0	0	0
Pf3D7_01_v3	11700	G	A	0	0	1	0	0	0	0
Pf3D7_01_v3	11709	A	T	0	0	1	0	0	0	0
Pf3D7_01_v3	11838	C	A	1	0	0	0	0	0	0
Pf3D7_01_v3	11842	T	G	0	0	1	0	0	0	0
Pf3D7_01_v3	11846	T	C	1	0	0	0	0	0	0
Pf3D7_01_v3	11866	T	A	0	0	1	0	0	0	0
Pf3D7_01_v3	11867	G	T	0	0	1	0	0	0	0
Pf3D7_01_v3	11870	G	C	0	0	1	0	0	0	0
Pf3D7_01_v3	12127	A	G	0	0	1	0	0	0	0
Pf3D7_01_v3	12299	T	C	0	0	0	1	0	0	0
Pf3D7_01_v3	12301	A	G	0	0	1	1	0	0	0
Pf3D7_01_v3	12306	C	A	0	0	1	0	0	0	0
Pf3D7_01_v3	12307	T	A	0	0	1	0	0	0	0
Pf3D7_01_v3	12308	C	T	1	0	1	1	0	0	0
Pf3D7_01_v3	12314	T	C	0	0	1	0	0	0	0
Pf3D7_01_v3	12317	C	A	0	0	1	0	0	0	0
Pf3D7_01_v3	12318	A	T	0	0	1	0	0	0	0
Pf3D7_01_v3	12321	C	G	0	0	1	0	0	0	0
Pf3D7_01_v3	12325	G	A	0	0	1	0	0	0	0
Pf3D7_01_v3	12327	T	C	0	0	1	0	0	0	0
Pf3D7_01_v3	12423	G	T	0	0	0	0	0	1	0
Pf3D7_01_v3	12428	G	A	0	0	0	0	0	1	0
Pf3D7_01_v3	12432	T	C	0	0	0	0	0	1	0
Pf3D7_01_v3	12433	A	G	0	0	0	0	0	1	0
Pf3D7_01_v3	12436	G	C	0	0	0	0	0	1	0
Pf3D7_01_v3	12660	G	A	0	0	0	0	1	0	0
Pf3D7_01_v3	12851	G	T	0	0	1	0	0	0	0
Pf3D7_01_v3	12852	T	A	0	0	1	0	0	0	0
Pf3D7_01_v3	12858	C	A	0	0	1	0	0	0	0
Pf3D7_01_v3	12861	A	C	0	0	1	0	0	0	0
Pf3D7_01_v3	12863	A	T	0	0	1	0	0	0	0
Pf3D7_01_v3	12865	C	T	0	0	1	0	0	0	0
Pf3D7_01_v3	13065	G	C	0	0	1	0	0	0	0
Pf3D7_01_v3	13074	T	C	0	0	1	0	0	0	0
Pf3D7_01_v3	13075	T	C	0	0	1	0	0	0	0
Pf3D7_01_v3	13082	A	T	0	0	1	0	0	0	0
Pf3D7_01_v3	13086	A	G	0	0	1	0	0	0	0
Pf3D7_01_v3	13166	T	A	0	0	1	0	1	0	0
Pf3D7_01_v3	13167	A	T	0	0	1	0	1	0	0
Pf3D7_01_v3	13215	A	T	0	0	1	0	0	1	0
Pf3D7_01_v3	13218	A	C	0	0	1	0	0	1	0
Pf3D7_01_v3	13219	C	G	0	0	1	0	0	1	0
Pf3D7_01_v3	13224	T	C	0	0	1	0	0	1	0
Pf3D7_01_v3	13230	A	G	0	0	1	0	0	1	0
Pf3D7_01_v3	13285	T	A	0	0	1	0	0	0	0
Pf3D7_01_v3	13369	T	A	0	0	0	0	0	1	0
Pf3D7_01_v3	13424	C	T	0	0	0	0	0	1	0
Pf3D7_01_v3	13429	C	G	0	0	0	0	0	1	0
Pf3D7_01_v3	13430	A	G	0	0	0	0	0	1	0
Pf3D7_01_v3	13432	T	A	0	0	0	0	0	1	0
Pf3D7_01_v3	13435	C	T	0	0	0	0	0	1	0
Pf3D7_01_v3	13453	T	A	0	0	0	0	0	1	0
Pf3D7_01_v3	13751	C	T	0	0	0	1	0	0	0
Pf3D7_01_v3	13882	T	G	0	0	1	0	0	0	0
Pf3D7_01_v3	13904	A	T	0	0	1	0	0	1	0
Pf3D7_01_v3	13914	T	C	0	0	1	0	0	0	0
Pf3D7_01_v3	13924	C	G	0	0	1	0	0	0	0
Pf3D7_01_v3	13934	A	T	0	0	1	0	0	0	0
Pf3D7_01_v3	13935	T	A	0	0	1	0	0	0	0
Pf3D7_01_v3	13948	G	A	0	0	1	0	0	0	0
Pf3D7_01_v3	13955	A	T	0	0	1	0	0	0	0
Pf3D7_01_v3	13962	C	T	0	0	1	0	0	0	0
Pf3D7_01_v3	13969	G	C	0	0	1	0	0	0	0
Pf3D7_01_v3	13971	C	G	0	0	1	0	0	0	0
Pf3D7_01_v3	13997	A	T	0	0	1	0	0	0	0
Pf3D7_01_v3	14004	C	T	0	0	1	0	0	0	0
Pf3D7_01_v3	14029	T	G	0	0	1	0	0	0	0
Pf3D7_01_v3	14044	A	T	0	0	1	0	1	0	0
Pf3D7_01_v3	14051	G	T	0	0	0	0	1	0	0
Pf3D7_01_v3	14071	C	G	0	0	1	0	0	0	0
Pf3D7_01_v3	14173	T	C	0	1	0	0	0	0	0
Pf3D7_01_v3	14181	G	C	0	1	0	0	0	0	0
Pf3D7_01_v3	14219	G	A	0	1	0	0	0	0	0
Pf3D7_01_v3	14289	A	T	0	0	1	0	0	0	0
Pf3D7_01_v3	14290	T	G	0	0	1	0	0	0	0
Pf3D7_01_v3	14386	C	A	0	0	0	1	0	0	0
Pf3D7_01_v3	14387	T	C	0	0	0	1	0	0	0
Pf3D7_01_v3	14390	T	A	0	0	0	1	0	0	0
Pf3D7_01_v3	14400	G	T	0	0	1	0	0	0	0
Pf3D7_01_v3	14408	T	G	0	0	1	0	0	0	0
Pf3D7_01_v3	14414	C	G	0	0	1	1	0	0	0
Pf3D7_01_v3	14494	C	T	1	0	0	0	0	0	0
Pf3D7_01_v3	14619	C	T	0	0	1	0	0	0	0
Pf3D7_01_v3	14638	A	G	0	0	1	0	0	0	0
Pf3D7_01_v3	14640	G	T	0	0	1	0	0	0	0
Pf3D7_01_v3	14702	A	T	1	0	0	0	0	0	0
Pf3D7_01_v3	14703	A	G	1	0	0	1	0	0	0
Pf3D7_01_v3	14717	T	G	1	0	0	1	0	0	0
Pf3D7_01_v3	14724	C	T	0	0	0	1	0	0	0
Pf3D7_01_v3	14729	C	G	1	0	0	0	0	0	0
Pf3D7_01_v3	14731	A	G	1	0	0	0	0	0	0
Pf3D7_01_v3	14736	T	G	1	0	0	0	0	0	0
Pf3D7_01_v3	15039	C	T	0	0	0	1	0	0	0
Pf3D7_01_v3	15058	T	A	0	0	1	1	0	0	0
Pf3D7_01_v3	15059	G	A	0	0	1	1	0	0	0
Pf3D7_01_v3	15074	G	T	0	0	0	1	0	0	0
Pf3D7_01_v3	15076	C	A	0	0	0	1	0	0	0
Pf3D7_01_v3	15079	G	C	0	0	0	1	0	0	0
Pf3D7_01_v3	15086	G	A	0	0	0	1	0	0	0
Pf3D7_01_v3	15198	A	T	1	0	0	0	0	0	0
Pf3D7_01_v3	15217	T	A	1	0	0	0	0	0	0
Pf3D7_01_v3	15220	G	C	0	0	0	0	0	1	0
Pf3D7_01_v3	15228	A	T	1	0	0	0	0	0	0
Pf3D7_01_v3	15231	A	T	0	0	0	0	0	1	0
Pf3D7_01_v3	15233	G	A	1	0	0	0	0	0	0
Pf3D7_01_v3	15237	C	G	0	0	1	0	0	0	0
Pf3D7_01_v3	15245	T	C	0	0	0	0	0	1	0
Pf3D7_01_v3	15259	T	A	0	1	0	1	0	0	0
Pf3D7_01_v3	15260	A	T	0	1	0	1	0	0	0
Pf3D7_01_v3	15350	G	A	1	0	0	0	0	0	0
Pf3D7_01_v3	15356	G	A	1	0	0	0	1	0	0
Pf3D7_01_v3	15358	G	T	1	0	0	0	1	0	0
Pf3D7_01_v3	15429	G	C	1	0	1	0	0	0	0
Pf3D7_01_v3	15529	A	G	0	0	0	1	0	0	0
Pf3D7_01_v3	15704	A	T	1	0	0	0	0	0	0
Pf3D7_01_v3	15843	C	T	0	0	1	1	0	0	1
Pf3D7_01_v3	15850	A	T	0	0	1	0	0	1	0
Pf3D7_01_v3	15851	T	A	0	0	1	0	0	0	0
Pf3D7_01_v3	15866	C	T	0	0	1	1	0	1	1
Pf3D7_01_v3	15882	A	C	0	0	1	0	0	1	0
Pf3D7_01_v3	15889	G	A	0	0	1	0	0	0	0
Pf3D7_01_v3	15891	T	C	0	0	1	0	0	0	0
Pf3D7_01_v3	15904	G	*	0	0	1	1	0	1	0
Pf3D7_01_v3	15906	A	T	0	0	0	1	0	1	0
Pf3D7_01_v3	15916	C	G	0	0	1	1	0	0	1
Pf3D7_01_v3	15919	C	A	0	0	1	0	0	0	0
Pf3D7_01_v3	15921	T	G	0	0	1	0	0	0	0
Pf3D7_01_v3	15923	C	A	0	0	1	0	0	0	0
Pf3D7_01_v3	15937	G	A	0	0	1	0	0	0	0
Pf3D7_01_v3	15938	G	A	0	0	1	0	0	0	0
Pf3D7_01_v3	15955	G	A	0	0	0	0	1	0	0
Pf3D7_01_v3	15959	G	C	0	0	0	0	1	0	0
Pf3D7_01_v3	15963	G	C	0	0	0	0	1	0	0
Pf3D7_01_v3	15977	T	A	0	0	0	0	0	0	1
Pf3D7_01_v3	15979	G	C	0	0	0	0	0	0	1
Pf3D7_01_v3	15982	T	C	0	0	0	0	1	0	1
Pf3D7_01_v3	15988	A	T	0	0	0	0	0	0	1
Pf3D7_01_v3	16032	A	G	0	0	1	0	0	0	0
Pf3D7_01_v3	16033	G	A	0	0	1	0	0	0	0
Pf3D7_01_v3	16038	A	C	0	0	1	0	0	0	1
Pf3D7_01_v3	16050	C	T	0	0	1	0	0	0	0
Pf3D7_01_v3	16051	T	A	0	0	0	0	0	0	1
Pf3D7_01_v3	16053	A	C	0	0	0	0	0	0	1
Pf3D7_01_v3	16055	C	G	0	0	0	0	0	0	1
Pf3D7_01_v3	16067	T	A	0	0	0	0	0	0	1
Pf3D7_01_v3	16158	C	T	0	0	0	1	1	0	0
Pf3D7_01_v3	16160	C	T	0	0	1	0	0	0	0
Pf3D7_01_v3	16164	C	T	0	0	1	0	0	0	0
Pf3D7_01_v3	16166	A	T	0	0	0	1	0	0	0
Pf3D7_01_v3	16172	T	A	0	0	0	0	1	0	0
Pf3D7_01_v3	16188	T	C	0	0	0	1	0	0	0
Pf3D7_01_v3	16189	A	T	0	0	0	1	0	0	0
Pf3D7_01_v3	16194	T	C	0	0	0	1	0	0	0
Pf3D7_01_v3	16197	T	C	0	0	0	1	0	0	0
Pf3D7_01_v3	16199	G	A	0	0	0	1	0	0	0
Pf3D7_01_v3	16224	C	G	0	0	0	1	0	0	0
Pf3D7_01_v3	16240	G	T	0	0	0	1	0	0	0
Pf3D7_01_v3	16243	A	C	1	0	0	1	0	1	0
Pf3D7_01_v3	16306	C	T	0	0	0	0	1	0	0
Pf3D7_01_v3	17086	A	T	0	0	0	1	0	0	0
Pf3D7_01_v3	17097	C	T	0	0	0	1	0	0	0
Pf3D7_01_v3	17104	T	C	1	0	0	1	0	1	0
Pf3D7_01_v3	17114	G	T	0	0	0	0	0	1	0
Pf3D7_01_v3	17118	T	C	1	0	0	0	0	0	0
Pf3D7_01_v3	17122	G	T	1	0	0	0	0	0	0
Pf3D7_01_v3	17193	T	A	1	0	0	1	0	0	1
Pf3D7_01_v3	17207	T	C	0	0	0	1	0	0	1
Pf3D7_01_v3	17343	T	A	0	0	1	0	0	0	0
Pf3D7_01_v3	17395	A	G	0	0	1	0	0	0	0
Pf3D7_01_v3	17398	A	C	0	0	1	0	0	0	0
Pf3D7_01_v3	17407	A	G	0	0	1	0	0	0	0
Pf3D7_01_v3	17412	C	A	0	0	1	0	0	0	0
Pf3D7_01_v3	17419	C	G	0	0	1	0	0	0	0
Pf3D7_01_v3	17449	A	G	0	0	1	0	0	0	0
Pf3D7_01_v3	17458	T	C	0	0	1	0	0	0	0
Pf3D7_01_v3	17563	C	T	0	0	0	1	0	0	0
Pf3D7_01_v3	17565	G	T	0	0	0	1	0	0	0
Pf3D7_01_v3	17566	C	T	0	0	0	1	0	0	0
Pf3D7_01_v3	17777	C	A	0	1	0	0	0	0	0
Pf3D7_01_v3	17779	G	C	0	1	0	0	0	0	0
Pf3D7_01_v3	17814	A	G	0	0	1	0	0	0	0
Pf3D7_01_v3	17844	A	T	0	0	0	0	0	0	1
Pf3D7_01_v3	17854	T	C	0	0	0	0	1	0	0
Pf3D7_01_v3	17869	C	G	0	0	0	1	0	0	0
Pf3D7_01_v3	17910	T	A	0	0	1	0	0	0	0
Pf3D7_01_v3	17919	A	C	0	0	1	0	0	0	0
Pf3D7_01_v3	17921	G	C	0	0	1	0	0	0	0
Pf3D7_01_v3	17932	A	C	0	0	1	0	0	0	0
Pf3D7_01_v3	17934	T	G	0	0	1	0	0	0	0
Pf3D7_01_v3	18017	A	T	0	0	1	0	1	0	0
Pf3D7_01_v3	18022	C	A	0	0	1	0	1	0	0
Pf3D7_01_v3	18025	C	T	0	0	1	0	1	0	0
Pf3D7_01_v3	18072	T	A	0	0	1	0	0	0	0
Pf3D7_01_v3	18078	T	A	0	0	1	1	0	0	0
Pf3D7_01_v3	18081	G	A	0	0	1	0	0	0	0
Pf3D7_01_v3	18085	T	C	0	0	0	1	0	0	0
Pf3D7_01_v3	18086	T	A	0	0	1	0	0	0	0
Pf3D7_01_v3	18110	C	G	1	0	0	0	0	0	0
Pf3D7_01_v3	18111	G	T	1	0	0	1	0	0	0
Pf3D7_01_v3	18460	A	G	0	0	1	0	0	0	0
Pf3D7_01_v3	18487	C	G	0	0	1	0	0	0	0
Pf3D7_01_v3	18562	G	C	0	0	1	0	0	0	0
Pf3D7_01_v3	18584	A	T	0	0	1	0	0	0	0
Pf3D7_01_v3	18585	T	A	0	0	1	0	0	0	0
Pf3D7_01_v3	18587	G	T	0	0	1	0	0	0	0
Pf3D7_01_v3	18626	T	A	0	0	1	0	0	0	0
Pf3D7_01_v3	18627	A	T	0	0	1	0	0	0	0
Pf3D7_01_v3	18633	T	C	0	0	1	0	0	0	0
Pf3D7_01_v3	18814	C	T	0	0	0	0	0	0	1
Pf3D7_01_v3	18822	C	T	0	0	0	0	0	0	1
Pf3D7_01_v3	18834	A	G	0	0	0	0	0	0	1
Pf3D7_01_v3	18837	G	T	0	0	0	0	0	0	1
Pf3D7_01_v3	18862	C	T	0	0	0	1	0	1	0
Pf3D7_01_v3	18863	C	G	0	0	0	1	0	0	0
Pf3D7_01_v3	18874	T	C	0	0	0	1	0	0	0
Pf3D7_01_v3	19105	T	A	0	0	0	0	0	1	0
Pf3D7_01_v3	19133	A	G	1	0	1	0	0	1	0
Pf3D7_01_v3	19143	T	G	0	0	1	0	0	0	0
Pf3D7_01_v3	19144	T	A	0	0	1	0	0	0	0
Pf3D7_01_v3	19151	T	G	0	0	1	0	0	0	0
Pf3D7_01_v3	19152	T	A	0	0	1	0	0	0	0
Pf3D7_01_v3	19154	G	A	0	0	1	0	0	0	0
Pf3D7_01_v3	19209	A	C	0	0	0	1	0	0	0
Pf3D7_01_v3	19277	A	T	0	0	0	1	0	0	0
Pf3D7_01_v3	19278	T	C	0	0	0	1	0	0	0
Pf3D7_01_v3	19456	T	G	0	0	0	0	0	1	0
Pf3D7_01_v3	19518	T	C	1	0	0	0	0	0	0
Pf3D7_01_v3	19526	A	C	1	0	0	0	0	0	0
Pf3D7_01_v3	19535	A	C	1	0	0	0	0	0	0
Pf3D7_01_v3	19545	T	C	1	0	0	0	0	0	0
Pf3D7_01_v3	19619	C	A	0	1	1	0	0	0	0
Pf3D7_01_v3	19658	T	C	0	1	0	0	0	0	0
Pf3D7_01_v3	19673	C	G	1	0	1	0	0	0	0
Pf3D7_01_v3	19700	C	T	1	0	0	0	0	0	0
Pf3D7_01_v3	19734	C	T	1	0	1	0	0	1	0
Pf3D7_01_v3	19766	C	T	0	0	0	0	0	0	1
Pf3D7_01_v3	19767	T	A	0	0	0	0	0	1	0
Pf3D7_01_v3	19770	C	A	0	0	0	0	0	1	0
Pf3D7_01_v3	19776	C	G	1	0	0	0	0	0	0
Pf3D7_01_v3	19777	T	C	0	0	0	0	0	1	0
Pf3D7_01_v3	19778	T	G	1	1	0	0	0	1	0
Pf3D7_01_v3	19780	A	G	1	1	0	0	0	1	0
Pf3D7_01_v3	19784	T	C	1	0	0	0	0	0	0
Pf3D7_01_v3	19786	A	T	1	0	0	0	0	0	0
Pf3D7_01_v3	19787	C	A	0	0	0	0	0	1	0
Pf3D7_01_v3	19788	T	C	0	0	0	0	0	1	0
Pf3D7_01_v3	19789	T	A	0	0	0	0	0	1	0
Pf3D7_01_v3	19791	T	G	0	0	0	0	0	1	0
Pf3D7_01_v3	19802	A	G	1	1	1	0	0	1	0
Pf3D7_01_v3	19805	T	A	1	0	0	0	0	1	1
Pf3D7_01_v3	19806	T	A	0	0	1	0	0	1	0
Pf3D7_01_v3	19808	C	A	0	1	0	0	0	0	0
Pf3D7_01_v3	19809	T	A	0	0	1	0	0	1	0
Pf3D7_01_v3	19811	T	C	1	0	0	0	0	1	1
Pf3D7_01_v3	19812	C	G	1	0	0	0	0	1	1
Pf3D7_01_v3	19818	C	T	0	0	1	0	0	1	0
Pf3D7_01_v3	19820	T	A	0	0	1	0	0	1	1
Pf3D7_01_v3	19916	G	*	0	0	1	0	0	0	0
Pf3D7_01_v3	19939	G	T	0	0	1	0	0	1	0
Pf3D7_01_v3	19942	A	G	0	0	1	0	0	1	0
Pf3D7_01_v3	19956	C	T	0	0	1	1	0	1	0
Pf3D7_01_v3	19962	G	C	0	0	1	0	0	1	0
Pf3D7_01_v3	19968	G	A	0	0	1	0	0	1	0
Pf3D7_01_v3	19994	C	T	0	0	1	0	0	0	0
Pf3D7_01_v3	19997	T	C	0	0	1	0	0	0	0
Pf3D7_01_v3	19998	C	T	0	0	1	0	0	0	0
Pf3D7_01_v3	20304	C	T	0	0	1	0	0	0	0
Pf3D7_01_v3	20309	T	G	0	0	1	0	0	0	0
Pf3D7_01_v3	20313	C	G	0	0	1	0	0	0	0
Pf3D7_01_v3	20414	T	G	0	0	0	0	1	0	0
Pf3D7_01_v3	20444	T	C	0	0	0	0	1	0	0
Pf3D7_01_v3	20447	G	A	0	0	0	0	1	0	0
Pf3D7_01_v3	20462	A	T	0	0	1	0	0	0	0
Pf3D7_01_v3	20467	G	A	0	0	1	0	0	0	0
Pf3D7_01_v3	20476	A	C	0	0	0	0	1	0	0
Pf3D7_01_v3	20479	C	T	0	0	0	0	1	0	0
Pf3D7_01_v3	20483	G	A	0	0	0	0	1	0	0
Pf3D7_01_v3	20517	C	A	0	0	1	0	0	0	0
Pf3D7_01_v3	20521	T	G	0	0	1	0	0	0	0
Pf3D7_01_v3	20541	C	G	0	0	0	0	1	0	0
Pf3D7_01_v3	20544	C	G	0	0	0	0	1	0	0
Pf3D7_01_v3	20591	T	G	0	0	0	0	0	0	1
Pf3D7_01_v3	20658	G	C	0	1	0	0	0	0	0
Pf3D7_01_v3	20664	A	C	0	0	1	0	0	0	0
Pf3D7_01_v3	20665	T	C	0	1	0	0	0	0	0
Pf3D7_01_v3	20668	C	T	0	0	1	0	0	0	0
Pf3D7_01_v3	20675	A	T	0	0	1	0	0	0	0
Pf3D7_01_v3	20676	C	T	0	1	1	0	0	0	0
Pf3D7_01_v3	20678	A	G	0	1	1	0	0	0	0
Pf3D7_01_v3	20969	T	A	0	0	0	0	0	1	0
Pf3D7_01_v3	20970	A	T	0	0	0	0	0	1	1
Pf3D7_01_v3	21085	T	A	0	1	0	0	0	0	0
Pf3D7_01_v3	21095	C	T	0	1	0	0	0	0	0
Pf3D7_01_v3	21116	C	T	0	0	1	0	0	0	0
Pf3D7_01_v3	21128	C	G	0	0	1	0	0	0	0
Pf3D7_01_v3	21396	G	A	0	0	1	0	0	0	0
Pf3D7_01_v3	21414	T	C	0	1	0	0	0	0	0
Pf3D7_01_v3	21417	A	G	0	1	0	0	0	0	0
Pf3D7_01_v3	21418	C	T	0	1	0	0	0	0	0
Pf3D7_01_v3	22023	C	A	0	0	0	0	0	0	1
Pf3D7_01_v3	22055	T	A	0	0	0	0	0	0	1
Pf3D7_01_v3	22062	C	T	0	0	0	0	0	0	1
Pf3D7_01_v3	22069	A	G	0	0	0	0	0	0	1
Pf3D7_01_v3	22111	A	T	0	0	0	0	0	1	0
Pf3D7_01_v3	22125	C	T	0	0	0	0	1	0	0
Pf3D7_01_v3	22140	C	G	0	0	0	0	1	0	0
Pf3D7_01_v3	22145	C	A	0	0	0	0	1	0	0
Pf3D7_01_v3	22167	T	C	0	0	0	0	1	0	0
Pf3D7_01_v3	22170	A	T	0	0	0	0	1	0	0
Pf3D7_01_v3	22172	T	A	0	0	0	0	1	0	0
Pf3D7_01_v3	22181	T	A	0	0	0	0	1	1	0
Pf3D7_01_v3	22183	G	A	0	0	0	0	1	1	0
Pf3D7_01_v3	22186	T	A	0	0	0	0	1	0	0
Pf3D7_01_v3	22222	C	T	0	0	0	1	0	0	0
Pf3D7_01_v3	22223	T	A	0	0	0	1	0	0	0
Pf3D7_01_v3	22278	T	A	0	0	1	0	0	0	0
Pf3D7_01_v3	22283	G	A	0	0	1	0	0	0	0
Pf3D7_01_v3	22285	T	C	0	0	1	0	0	0	0
Pf3D7_01_v3	22292	C	T	0	0	1	0	0	0	0
Pf3D7_01_v3	22305	A	G	0	0	0	0	1	0	0
Pf3D7_01_v3	22307	A	T	0	0	1	0	0	0	0
Pf3D7_01_v3	22308	T	A	0	0	1	0	0	0	0
Pf3D7_01_v3	22318	C	A	0	0	0	0	1	0	0
Pf3D7_01_v3	22388	A	G	0	0	0	0	1	0	0
Pf3D7_01_v3	22527	C	T	1	0	0	0	0	0	0
Pf3D7_01_v3	22537	T	C	1	0	0	0	0	0	0
Pf3D7_01_v3	22538	G	T	1	0	0	0	0	0	0
Pf3D7_01_v3	22539	T	A	1	0	0	0	0	0	0
Pf3D7_01_v3	22802	G	T	0	0	0	0	0	0	1
Pf3D7_01_v3	22819	T	A	0	0	0	0	0	0	1
Pf3D7_01_v3	22823	A	T	0	0	0	0	0	0	1
Pf3D7_01_v3	22947	T	A	0	1	1	0	0	0	0
Pf3D7_01_v3	22951	A	G	0	1	1	0	0	0	0
Pf3D7_01_v3	22952	G	A	0	1	1	0	0	0	0
Pf3D7_01_v3	22953	T	C	0	1	1	0	0	0	0
Pf3D7_01_v3	23097	C	T	0	0	0	1	0	0	0
Pf3D7_01_v3	23098	G	A	0	0	0	1	0	0	0
Pf3D7_01_v3	23105	A	T	0	0	0	1	0	0	0
Pf3D7_01_v3	23106	T	A	0	0	0	1	0	0	0
Pf3D7_01_v3	23371	T	A	0	0	1	0	0	0	0
Pf3D7_01_v3	23389	G	C	0	0	1	0	0	0	0
Pf3D7_01_v3	23391	C	T	0	0	1	0	0	0	0
Pf3D7_01_v3	23393	T	A	0	0	1	0	0	0	0
Pf3D7_01_v3	23401	A	G	0	0	1	0	0	0	0
Pf3D7_01_v3	23409	C	T	0	0	1	0	0	0	0
Pf3D7_01_v3	23410	T	C	0	0	1	0	0	0	0
Pf3D7_01_v3	23413	T	C	0	0	1	0	0	0	0
Pf3D7_01_v3	23469	T	A	0	0	0	0	0	1	0
Pf3D7_01_v3	23482	G	C	0	0	0	1	0	1	0
Pf3D7_01_v3	23495	A	G	0	0	0	1	0	1	0
Pf3D7_01_v3	23515	G	A	0	0	0	1	0	1	0
Pf3D7_01_v3	23522	A	T	0	0	0	1	0	1	0
Pf3D7_01_v3	23869	A	T	0	0	0	0	1	0	0
Pf3D7_01_v3	23870	T	A	0	0	0	0	1	0	0
Pf3D7_01_v3	23943	T	A	0	1	0	0	0	1	0
Pf3D7_01_v3	23949	T	C	0	0	0	0	0	1	0
Pf3D7_01_v3	23950	C	T	0	1	1	0	0	1	0
Pf3D7_01_v3	23955	A	G	0	0	1	0	0	0	0
Pf3D7_01_v3	23956	C	G	0	1	0	0	0	0	0
Pf3D7_01_v3	23958	T	A	0	0	0	0	1	1	0
Pf3D7_01_v3	23964	C	T	0	1	0	0	0	1	0
Pf3D7_01_v3	23967	A	C	0	0	0	0	0	1	0
Pf3D7_01_v3	23968	C	A	0	0	0	0	0	1	0
Pf3D7_01_v3	23971	G	C	0	0	0	0	0	1	0
Pf3D7_01_v3	23990	G	T	0	0	1	0	0	0	0
Pf3D7_01_v3	24005	G	C	0	0	1	0	0	0	0
Pf3D7_01_v3	24011	A	T	0	0	1	0	0	0	0
Pf3D7_01_v3	24012	T	C	0	0	1	0	0	0	0
Pf3D7_01_v3	24557	G	C	1	0	0	0	0	1	0
Pf3D7_01_v3	24584	A	T	1	0	1	0	0	0	0
Pf3D7_01_v3	24593	C	T	0	0	0	0	0	1	0
Pf3D7_01_v3	24606	A	G	0	0	0	0	0	1	0
Pf3D7_01_v3	24607	A	C	1	0	0	0	0	1	0
Pf3D7_01_v3	24611	A	G	1	0	1	0	0	1	0
Pf3D7_01_v3	24614	C	A	1	0	0	0	0	0	0
Pf3D7_01_v3	24633	C	G	1	0	1	0	0	1	1
Pf3D7_01_v3	24654	G	A	1	0	0	0	0	0	0
Pf3D7_01_v3	24678	T	C	0	0	1	0	0	0	0
Pf3D7_01_v3	24773	C	A	0	0	1	0	0	0	0
Pf3D7_01_v3	24784	A	G	0	0	1	0	0	0	0
Pf3D7_01_v3	24786	C	T	0	0	1	0	0	0	0
Pf3D7_01_v3	24788	T	A	0	0	1	0	0	0	0
Pf3D7_01_v3	24795	C	A	0	0	1	0	0	0	0
Pf3D7_01_v3	24825	A	G	0	0	1	1	0	0	0
Pf3D7_01_v3	24828	T	A	0	0	1	1	0	0	0
Pf3D7_01_v3	24849	G	A	0	0	0	1	0	0	0
Pf3D7_01_v3	24852	G	A	0	0	0	1	0	0	0
Pf3D7_01_v3	24985	G	T	0	0	0	0	0	0	1
Pf3D7_01_v3	24989	A	T	0	0	0	0	1	0	1
Pf3D7_01_v3	24992	A	T	0	0	0	0	0	0	1
Pf3D7_01_v3	24999	T	G	0	0	0	0	0	0	1
Pf3D7_01_v3	25022	C	T	0	0	0	0	1	0	1
Pf3D7_01_v3	25436	C	T	0	0	1	0	0	0	0
Pf3D7_01_v3	25512	C	A	0	0	1	0	0	0	0
Pf3D7_01_v3	25519	G	C	0	0	1	0	0	0	0
Pf3D7_01_v3	25523	G	A	0	0	1	0	0	0	0
Pf3D7_01_v3	25525	T	C	0	0	1	0	0	0	0
Pf3D7_01_v3	25527	A	T	0	0	1	0	0	0	0
Pf3D7_01_v3	25534	A	C	0	0	1	0	0	0	0
Pf3D7_01_v3	25559	A	G	0	1	0	0	0	0	0
Pf3D7_01_v3	25574	A	G	0	1	0	0	0	0	0
Pf3D7_01_v3	25576	A	G	0	1	0	0	0	0	0
Pf3D7_01_v3	25604	C	T	0	1	0	0	0	1	0
Pf3D7_01_v3	25894	A	G	0	0	1	0	0	0	0
Pf3D7_01_v3	25909	C	A	0	0	1	0	0	0	0
Pf3D7_01_v3	25920	G	A	0	0	1	0	0	0	0
Pf3D7_01_v3	25922	T	C	0	0	1	0	0	0	0
Pf3D7_01_v3	25924	A	T	0	0	1	0	0	0	0
Pf3D7_01_v3	25931	A	C	0	0	1	0	0	0	0
Pf3D7_01_v3	25956	A	G	0	0	1	0	0	0	0
Pf3D7_01_v3	25961	G	A	0	0	1	0	0	0	0
Pf3D7_01_v3	25968	C	T	0	0	0	1	0	0	0
Pf3D7_01_v3	25969	T	A	0	0	1	0	0	0	0
Pf3D7_01_v3	25997	G	C	0	0	0	1	0	0	0
Pf3D7_01_v3	25998	G	C	0	0	1	0	0	0	0
Pf3D7_01_v3	26129	C	G	0	0	1	1	0	0	0
Pf3D7_01_v3	26131	G	A	0	0	0	1	0	0	0
Pf3D7_01_v3	26201	C	A	0	0	1	0	0	0	0
Pf3D7_01_v3	26205	G	T	0	0	1	0	0	0	0
Pf3D7_01_v3	26207	C	G	0	0	1	1	0	0	0
Pf3D7_01_v3	26208	C	T	0	0	1	1	0	0	0
Pf3D7_01_v3	26216	T	G	0	0	1	1	0	0	1
Pf3D7_01_v3	26284	A	T	0	0	1	0	0	0	0
Pf3D7_01_v3	26391	G	A	0	0	0	0	1	0	0
Pf3D7_01_v3	26397	G	C	0	0	0	0	0	1	0
Pf3D7_01_v3	26398	C	T	0	0	0	0	1	1	0
Pf3D7_01_v3	26439	C	T	0	0	0	0	0	1	0
Pf3D7_01_v3	26572	G	A	0	0	0	0	0	1	0
Pf3D7_01_v3	26574	A	C	0	0	0	0	0	1	1
Pf3D7_01_v3	26784	G	T	0	0	0	0	0	0	1
Pf3D7_01_v3	26798	A	G	0	0	0	0	0	0	1
Pf3D7_01_v3	26807	T	G	0	1	0	0	0	0	0
Pf3D7_01_v3	26815	A	G	1	1	0	0	0	0	0
Pf3D7_01_v3	26846	A	G	1	0	0	0	0	0	0
Pf3D7_01_v3	26858	T	A	0	1	0	0	0	1	0
Pf3D7_01_v3	26865	A	T	0	0	0	0	0	1	0
Pf3D7_01_v3	26868	G	C	0	0	0	0	0	1	0
Pf3D7_01_v3	26872	C	A	0	0	0	0	0	1	0
Pf3D7_01_v3	26974	G	C	0	0	1	0	0	0	1
Pf3D7_01_v3	26975	G	A	0	1	1	0	1	0	0
Pf3D7_01_v3	26978	G	C	0	1	1	0	1	0	1
Pf3D7_01_v3	26987	C	T	0	0	1	0	0	0	0
Pf3D7_01_v3	26988	T	A	0	0	1	0	0	0	0
Pf3D7_01_v3	26992	G	A	0	0	1	0	1	0	0
Pf3D7_01_v3	26995	C	G	0	1	1	0	1	0	1
Pf3D7_01_v3	27019	C	G	0	0	0	0	0	1	0
Pf3D7_01_v3	27034	G	A	0	0	0	0	0	1	1
Pf3D7_01_v3	27043	A	T	0	0	1	0	0	0	1
Pf3D7_01_v3	27049	C	A	0	0	0	0	1	0	0
Pf3D7_01_v3	27075	T	G	1	0	0	0	0	1	0
Pf3D7_01_v3	27079	T	G	1	1	0	0	0	1	0
Pf3D7_01_v3	27083	C	A	0	0	0	0	0	1	0
Pf3D7_01_v3	27111	G	A	0	0	1	1	1	0	0
Pf3D7_01_v3	27131	C	T	0	0	0	0	0	0	1
Pf3D7_01_v3	27135	A	T	0	1	1	1	0	1	1
Pf3D7_01_v3	27344	A	G	0	0	0	0	0	1	0
Pf3D7_01_v3	27345	T	G	0	0	0	0	0	1	0
Pf3D7_01_v3	27381	C	A	0	0	0	1	0	0	0
Pf3D7_01_v3	27688	C	T	0	0	0	1	0	0	0
Pf3D7_01_v3	27694	A	C	0	0	0	1	0	0	0
Pf3D7_01_v3	27703	A	G	1	0	0	0	0	0	0
Pf3D7_01_v3	27744	T	A	1	0	0	0	0	0	0
Pf3D7_01_v3	27747	A	G	1	0	0	0	0	0	0
Pf3D7_01_v3	27758	C	T	1	0	0	0	0	0	0
Pf3D7_01_v3	27769	A	G	1	0	0	0	0	0	0
Pf3D7_01_v3	27780	G	A	1	0	0	0	0	0	0
Pf3D7_01_v3	27801	T	A	1	0	0	0	0	0	0
Pf3D7_01_v3	27814	A	T	1	0	0	0	0	0	0
Pf3D7_01_v3	27815	G	A	1	0	0	0	1	0	0
Pf3D7_01_v3	27822	T	A	1	0	0	0	0	0	1
Pf3D7_01_v3	27834	A	G	1	0	0	0	0	0	0
Pf3D7_01_v3	27836	A	G	1	0	0	0	0	0	1
Pf3D7_01_v3	27854	C	A	0	0	0	0	1	0	0
Pf3D7_01_v3	27855	A	C	0	0	0	0	1	0	0
Pf3D7_01_v3	27898	T	G	0	0	0	1	0	0	0
Pf3D7_01_v3	27905	T	G	0	0	0	1	0	0	0
Pf3D7_01_v3	27945	C	T	0	0	0	1	0	0	0
Pf3D7_01_v3	28029	G	A	0	0	0	0	0	0	1
Pf3D7_01_v3	28053	A	G	0	0	0	0	0	0	1
Pf3D7_01_v3	28113	T	A	0	0	0	0	0	1	0
Pf3D7_01_v3	28115	G	A	0	0	0	0	0	1	0
Pf3D7_01_v3	28120	G	A	0	0	0	1	0	1	0
Pf3D7_01_v3	28129	C	A	0	0	0	0	0	1	0
Pf3D7_01_v3	28133	T	A	0	0	0	0	0	1	0
Pf3D7_01_v3	28215	G	A	0	1	0	0	0	0	0
Pf3D7_01_v3	28217	T	A	0	1	0	0	0	0	1
Pf3D7_01_v3	28220	A	T	0	1	0	0	0	0	1
Pf3D7_01_v3	28224	C	G	1	1	0	0	0	0	1
Pf3D7_01_v3	28231	C	T	0	0	1	0	0	1	1
Pf3D7_01_v3	28259	G	T	0	0	0	0	0	1	0
Pf3D7_01_v3	28270	G	C	0	0	0	0	1	1	0
Pf3D7_01_v3	28272	A	G	0	0	0	0	1	1	0
Pf3D7_01_v3	28274	A	G	0	0	0	1	1	1	0
Pf3D7_01_v3	28290	G	T	0	0	0	1	0	0	0
Pf3D7_01_v3	28622	A	T	0	0	1	0	0	0	0
Pf3D7_01_v3	28628	T	G	0	0	1	0	0	1	0
Pf3D7_01_v3	28638	T	A	0	0	0	0	1	0	0
Pf3D7_01_v3	28648	T	A	0	0	0	0	1	0	0
Pf3D7_01_v3	28652	T	C	0	0	1	0	0	1	0
Pf3D7_01_v3	28667	C	T	0	0	0	0	1	1	0
Pf3D7_01_v3	28670	T	C	0	0	0	0	0	1	0
Pf3D7_01_v3	28673	C	T	0	0	0	0	1	0	0
Pf3D7_01_v3	28677	T	A	0	0	0	0	1	0	0
Pf3D7_01_v3	28691	C	G	0	0	0	1	1	1	0
Pf3D7_01_v3	28692	C	T	0	0	0	1	1	1	0
Pf3D7_01_v3	28694	T	C	0	0	0	1	1	1	0
Pf3D7_01_v3	28713	A	C	0	0	0	1	0	0	0
Pf3D7_01_v3	28720	G	A	0	0	0	1	0	0	0
Pf3D7_01_v3	28723	C	T	0	0	0	1	0	0	0
Pf3D7_01_v3	28728	G	T	0	0	0	1	0	0	0
Pf3D7_01_v3	28749	G	A	0	0	1	0	1	0	0
Pf3D7_01_v3	28771	T	G	0	0	0	0	0	1	0
Pf3D7_01_v3	28788	A	T	0	0	0	1	0	1	0
Pf3D7_01_v3	28828	A	G	1	0	0	0	0	0	0
Pf3D7_01_v3	28831	A	C	1	0	0	0	0	0	0
Pf3D7_01_v3	28837	T	A	1	0	0	0	0	1	1
Pf3D7_01_v3	28843	C	T	1	0	0	0	0	0	0
Pf3D7_01_v3	28848	A	G	0	0	1	0	0	0	0
Pf3D7_01_v3	28871	T	A	1	0	1	0	0	0	0
Pf3D7_01_v3	28884	A	G	0	0	0	0	0	1	0
Pf3D7_01_v3	28888	A	G	0	0	0	0	0	1	0
Pf3D7_01_v3	28909	G	C	0	0	0	0	0	0	1
Pf3D7_01_v3	28950	T	A	1	0	0	0	1	0	0
Pf3D7_01_v3	28956	A	G	1	0	0	0	0	0	0
Pf3D7_01_v3	28957	A	T	0	0	0	0	1	0	0
Pf3D7_01_v3	28962	G	A	1	0	0	0	0	0	0
Pf3D7_01_v3	28968	A	G	1	0	1	0	0	0	0
Pf3D7_01_v3	28995	T	A	1	0	1	0	1	0	0
Pf3D7_01_v3	29006	T	G	0	0	1	0	0	0	0
Pf3D7_01_v3	29013	G	C	0	0	1	0	0	0	0
Pf3D7_01_v3	29061	T	C	0	0	0	0	1	0	0
Pf3D7_01_v3	29062	T	A	0	0	1	0	0	0	0
Pf3D7_01_v3	29073	C	G	0	0	0	0	1	0	0
Pf3D7_01_v3	29074	A	G	0	0	1	0	0	0	0
Pf3D7_01_v3	29080	T	A	0	0	1	0	0	0	0
Pf3D7_01_v3	29086	A	T	0	0	1	0	0	0	0
Pf3D7_01_v3	29105	A	G	0	0	1	0	1	0	0
Pf3D7_01_v3	29116	T	C	0	0	0	0	0	0	1
Pf3D7_01_v3	29118	A	T	0	0	1	0	0	0	1
Pf3D7_01_v3	29126	A	G	0	0	0	0	1	0	0
Pf3D7_01_v3	29516	A	G	0	0	0	0	0	0	1
Pf3D7_01_v3	29540	G	C	0	0	0	0	0	0	1
Pf3D7_01_v3	29541	C	A	0	0	0	0	0	0	1
Pf3D7_01_v3	29553	G	T	0	0	0	0	0	0	1
Pf3D7_01_v3	29790	A	G	0	0	0	0	0	0	1
Pf3D7_01_v3	29812	G	C	0	0	0	1	0	0	0
Pf3D7_01_v3	29813	G	A	0	0	0	1	0	0	0
Pf3D7_01_v3	29839	C	G	0	0	0	1	0	0	0
Pf3D7_01_v3	29840	A	G	1	0	0	1	0	0	0
Pf3D7_01_v3	29858	A	G	0	0	1	0	0	0	0
Pf3D7_01_v3	29859	A	C	0	0	0	1	0	0	0
Pf3D7_01_v3	29869	A	T	1	0	0	1	0	0	0
Pf3D7_01_v3	29884	T	C	1	0	1	0	0	0	0
Pf3D7_01_v3	29887	T	C	1	0	1	0	0	0	0
Pf3D7_01_v3	29890	T	C	0	0	1	0	0	0	0
Pf3D7_01_v3	29893	A	T	0	0	1	0	0	0	0
Pf3D7_01_v3	29899	C	T	1	1	0	0	0	0	0
Pf3D7_01_v3	29900	C	A	1	1	0	0	0	0	0
Pf3D7_01_v3	29905	T	A	1	1	0	0	0	0	0
Pf3D7_01_v3	29906	C	T	1	1	0	0	0	0	0
Pf3D7_01_v3	29912	C	T	1	1	1	0	0	0	0
Pf3D7_01_v3	29918	A	C	0	0	1	0	0	0	0
Pf3D7_01_v3	29919	G	A	0	0	1	0	0	0	0
Pf3D7_01_v3	29934	G	C	0	1	1	0	0	0	0
Pf3D7_01_v3	29935	T	C	0	0	1	0	0	0	0
Pf3D7_01_v3	29953	T	C	0	0	1	0	0	0	0
Pf3D7_01_v3	29957	A	C	0	1	1	0	0	0	0
Pf3D7_01_v3	29960	G	C	0	1	1	0	0	0	0
Pf3D7_01_v3	29964	A	C	0	0	1	0	0	0	0
Pf3D7_01_v3	29965	T	G	0	0	1	0	0	0	0
Pf3D7_01_v3	29968	T	G	0	1	0	0	0	0	0
Pf3D7_01_v3	29970	A	C	0	1	0	0	0	0	0
Pf3D7_01_v3	29971	A	G	0	1	1	0	0	0	0
Pf3D7_01_v3	29975	A	G	0	0	1	0	0	0	0
Pf3D7_01_v3	29977	T	G	0	1	0	0	0	0	0
Pf3D7_01_v3	29980	A	G	0	1	1	0	0	0	0
Pf3D7_01_v3	29983	G	A	0	0	0	0	0	1	0
Pf3D7_01_v3	29984	G	T	0	1	0	0	0	1	0
Pf3D7_01_v3	29985	T	C	0	0	1	0	0	0	0
Pf3D7_01_v3	29989	T	G	0	1	0	0	0	1	0
Pf3D7_01_v3	29995	T	C	0	0	1	0	0	0	0
Pf3D7_01_v3	30044	T	C	0	0	1	0	0	0	0
Pf3D7_01_v3	30050	A	G	0	1	1	0	0	0	0
Pf3D7_01_v3	30051	G	C	0	1	1	0	0	0	0
Pf3D7_01_v3	30059	C	G	0	1	1	0	0	0	0
Pf3D7_01_v3	30060	C	A	0	0	1	0	0	0	0
Pf3D7_01_v3	30065	A	T	0	1	1	0	0	0	0
Pf3D7_01_v3	30068	A	C	0	1	0	0	0	0	0
Pf3D7_01_v3	30069	A	C	0	1	1	0	0	0	0
Pf3D7_01_v3	30070	T	A	0	0	0	0	0	1	0
Pf3D7_01_v3	30073	T	C	0	0	1	0	0	0	0
Pf3D7_01_v3	30074	C	G	0	0	1	0	0	0	0
Pf3D7_01_v3	30077	T	C	0	0	0	0	0	1	0
Pf3D7_01_v3	30085	C	T	0	1	1	0	0	1	0
Pf3D7_01_v3	30086	G	A	0	1	0	0	0	0	0
Pf3D7_01_v3	30088	G	A	0	0	1	0	0	1	0
Pf3D7_01_v3	30091	G	A	0	0	1	0	0	0	0
Pf3D7_01_v3	30106	T	A	0	0	1	0	0	1	0
Pf3D7_01_v3	30112	A	T	0	0	0	0	0	1	0
Pf3D7_01_v3	30115	A	T	0	0	1	0	0	0	0
Pf3D7_01_v3	30154	A	G	0	0	1	0	0	0	0
Pf3D7_01_v3	30164	A	G	0	0	1	0	0	0	0
Pf3D7_01_v3	30175	A	C	0	0	1	0	0	0	0
Pf3D7_01_v3	30185	A	G	0	0	1	0	0	0	0
Pf3D7_01_v3	30187	T	A	0	0	1	0	0	0	0
Pf3D7_01_v3	30197	G	A	0	0	1	0	0	0	0
Pf3D7_01_v3	30207	C	A	0	0	1	0	0	0	0
Pf3D7_01_v3	30208	G	A	0	0	1	0	0	0	0
Pf3D7_01_v3	30210	A	G	0	0	1	0	0	0	0
Pf3D7_01_v3	30215	C	T	0	0	1	0	0	0	0
Pf3D7_01_v3	30225	T	A	0	0	1	0	0	0	0
Pf3D7_01_v3	30328	C	A	0	0	1	0	0	0	0
Pf3D7_01_v3	30329	C	G	0	0	1	0	0	0	0
Pf3D7_01_v3	30343	T	C	0	0	1	0	0	0	0
Pf3D7_01_v3	30366	G	C	0	0	1	0	0	0	0
Pf3D7_01_v3	30385	A	C	0	0	1	0	0	0	0
Pf3D7_01_v3	30392	G	A	0	0	1	0	0	0	0
Pf3D7_01_v3	30395	T	G	0	0	1	0	0	0	0
Pf3D7_01_v3	30407	G	A	0	0	1	0	0	0	0
Pf3D7_01_v3	30434	G	T	0	0	1	0	0	0	0
Pf3D7_01_v3	30454	T	C	0	0	1	0	0	0	0
Pf3D7_01_v3	30457	C	T	0	0	1	0	0	0	0
Pf3D7_01_v3	30466	A	T	1	0	0	0	0	0	0
Pf3D7_01_v3	30469	G	A	1	1	0	0	0	0	0
Pf3D7_01_v3	30471	A	T	0	0	1	0	1	0	0
Pf3D7_01_v3	30473	C	T	1	0	0	0	0	0	0
Pf3D7_01_v3	30475	T	G	1	0	0	0	0	0	0
Pf3D7_01_v3	30476	C	A	1	0	0	0	0	0	0
Pf3D7_01_v3	30478	C	A	1	0	0	0	0	0	0
Pf3D7_01_v3	30502	T	C	0	0	0	1	1	1	0
Pf3D7_01_v3	30509	A	C	0	0	0	0	1	1	0
Pf3D7_01_v3	30522	A	G	0	0	0	1	0	1	0
Pf3D7_01_v3	30530	A	G	0	0	0	1	0	0	0
Pf3D7_01_v3	30533	G	A	0	0	0	0	0	1	0
Pf3D7_01_v3	30543	A	G	1	0	0	0	1	0	0
Pf3D7_01_v3	30555	G	T	1	0	0	0	1	0	0
Pf3D7_01_v3	30557	G	A	0	0	0	1	0	1	0
Pf3D7_01_v3	30558	A	C	0	0	0	1	0	0	0
Pf3D7_01_v3	30559	T	A	1	0	0	1	1	1	0
Pf3D7_01_v3	30561	G	A	1	0	0	0	0	1	0
Pf3D7_01_v3	30562	T	G	0	0	0	0	1	0	0
Pf3D7_01_v3	30569	G	C	1	0	0	0	1	0	0
Pf3D7_01_v3	30571	T	A	0	0	0	1	1	0	0
Pf3D7_01_v3	30572	A	C	0	0	0	1	0	0	0
Pf3D7_01_v3	30573	G	A	1	0	0	0	1	1	0
Pf3D7_01_v3	30580	T	C	1	0	0	0	0	0	0
Pf3D7_01_v3	30593	T	C	0	0	0	0	0	1	0
Pf3D7_01_v3	30601	C	T	1	1	0	0	0	0	0
Pf3D7_01_v3	30602	A	G	1	0	0	0	0	0	0
Pf3D7_01_v3	30603	C	A	1	0	0	0	0	0	0
Pf3D7_01_v3	30604	A	G	0	1	0	0	0	1	0
Pf3D7_01_v3	30605	C	A	1	0	0	0	0	0	0
Pf3D7_01_v3	30610	T	A	1	1	0	0	0	1	0
Pf3D7_01_v3	30611	A	G	1	1	1	0	0	1	0
Pf3D7_01_v3	30612	T	C	1	1	0	0	0	1	0
Pf3D7_01_v3	30616	A	C	0	0	0	0	0	1	0
Pf3D7_01_v3	30622	T	A	1	1	1	0	0	1	0
Pf3D7_01_v3	30638	A	G	1	0	0	0	0	1	0
Pf3D7_01_v3	30644	G	C	0	0	1	0	0	0	0
Pf3D7_01_v3	30651	A	T	0	0	1	0	0	1	0
Pf3D7_01_v3	30652	A	T	0	0	0	0	0	1	0
Pf3D7_01_v3	30654	G	A	1	1	1	0	0	1	0
Pf3D7_01_v3	30655	T	A	0	0	0	0	0	1	0
Pf3D7_01_v3	30661	G	C	0	0	1	0	0	1	0
Pf3D7_01_v3	30663	A	T	0	0	1	0	0	1	0
Pf3D7_01_v3	30671	G	T	0	0	1	0	0	0	0
Pf3D7_01_v3	30672	C	A	0	0	0	0	0	1	0
Pf3D7_01_v3	30682	G	A	0	0	1	0	0	0	1
Pf3D7_01_v3	30685	C	A	0	0	1	0	0	0	1
Pf3D7_01_v3	30713	G	C	0	0	0	0	0	0	1
Pf3D7_01_v3	30714	A	T	0	0	0	0	0	0	1
Pf3D7_01_v3	30725	G	A	0	0	0	0	0	0	1
Pf3D7_01_v3	30734	A	G	0	1	0	1	0	1	1
Pf3D7_01_v3	30735	C	A	0	1	0	1	0	1	1
Pf3D7_01_v3	30736	A	T	0	1	0	1	0	1	1
Pf3D7_01_v3	30745	T	*	0	1	0	1	0	1	1
Pf3D7_01_v3	30752	A	G	0	0	0	1	0	0	0
Pf3D7_01_v3	30759	C	G	0	1	0	1	0	1	1
Pf3D7_01_v3	30771	T	C	0	1	0	1	0	1	1
Pf3D7_01_v3	30780	C	T	0	1	0	0	0	1	1
Pf3D7_01_v3	30783	C	*	0	1	0	1	0	1	1
Pf3D7_01_v3	30788	C	*	0	1	0	1	0	1	1
Pf3D7_01_v3	30791	A	G	0	0	0	1	0	0	1
Pf3D7_01_v3	30793	A	T	0	1	0	1	0	0	1
Pf3D7_01_v3	30800	A	G	0	0	0	1	0	0	1
Pf3D7_01_v3	30805	T	C	0	1	0	0	0	0	1
Pf3D7_01_v3	30808	C	T	0	1	0	0	0	0	1
Pf3D7_01_v3	30809	T	A	0	1	0	0	0	0	1
Pf3D7_01_v3	30811	A	G	0	1	0	1	0	0	1
Pf3D7_01_v3	30816	T	C	0	1	0	0	0	0	1
Pf3D7_01_v3	30817	A	G	0	0	0	1	0	0	1
Pf3D7_01_v3	30818	A	G	0	1	0	0	0	0	0
Pf3D7_01_v3	30819	A	G	0	1	0	0	0	0	0
Pf3D7_01_v3	30820	A	G	0	1	0	0	0	0	1
Pf3D7_01_v3	30823	A	T	0	1	0	0	0	0	0
Pf3D7_01_v3	30830	A	G	0	0	0	1	0	0	1
Pf3D7_01_v3	30838	T	A	0	1	0	1	0	0	1
Pf3D7_01_v3	30839	C	G	0	0	0	0	0	0	1
Pf3D7_01_v3	30851	G	A	0	0	0	1	0	0	1
Pf3D7_01_v3	30852	G	A	0	1	0	1	0	0	1
Pf3D7_01_v3	30861	A	G	0	0	0	1	0	0	1
Pf3D7_01_v3	30864	A	C	0	1	0	1	0	0	1
Pf3D7_01_v3	30865	T	G	0	1	0	1	0	0	1
Pf3D7_01_v3	30872	C	G	0	1	0	1	0	0	1
Pf3D7_01_v3	30873	A	G	0	1	0	1	0	0	1
Pf3D7_01_v3	30882	A	G	0	1	0	1	0	0	1
Pf3D7_01_v3	30925	T	A	0	1	0	1	0	0	1
Pf3D7_01_v3	30927	G	C	0	1	0	1	0	0	1
Pf3D7_01_v3	30928	T	A	0	1	0	1	0	1	1
Pf3D7_01_v3	30932	G	C	0	0	0	0	0	1	1
Pf3D7_01_v3	30933	A	C	0	0	0	0	0	1	1
Pf3D7_01_v3	30944	A	C	0	0	0	0	0	1	1
Pf3D7_01_v3	30979	G	A	0	0	0	1	0	0	1
Pf3D7_01_v3	30985	C	T	0	1	0	1	0	0	1
Pf3D7_01_v3	31000	A	G	0	1	0	0	0	0	1
Pf3D7_01_v3	31013	A	G	0	0	0	0	0	0	1
Pf3D7_01_v3	31112	T	C	1	0	0	0	0	0	0
Pf3D7_01_v3	31116	T	G	1	0	0	0	0	0	0
Pf3D7_01_v3	31126	A	G	1	0	0	0	0	0	0
Pf3D7_01_v3	31132	A	C	1	0	0	0	0	0	0
Pf3D7_01_v3	31133	C	T	1	0	0	0	0	0	0
Pf3D7_01_v3	31135	A	C	1	0	0	0	0	0	0
Pf3D7_01_v3	31136	A	C	1	0	0	0	0	0	0
Pf3D7_01_v3	31166	G	A	1	0	0	0	0	0	0
Pf3D7_01_v3	31170	G	C	1	0	0	0	0	1	0
Pf3D7_01_v3	31179	C	A	1	0	0	0	0	0	0
Pf3D7_01_v3	31181	C	A	1	0	0	0	0	1	0
Pf3D7_01_v3	31184	G	C	1	0	0	0	0	1	0
Pf3D7_01_v3	31238	G	C	1	0	0	1	0	0	0
Pf3D7_01_v3	31239	A	T	1	0	0	1	0	0	0
Pf3D7_01_v3	31243	T	C	0	0	0	0	0	0	1
Pf3D7_01_v3	31244	A	G	1	0	0	1	0	0	1
Pf3D7_01_v3	31247	G	A	1	0	0	1	0	0	0
Pf3D7_01_v3	31248	A	G	0	0	0	0	0	0	1
Pf3D7_01_v3	31250	A	G	0	0	0	0	0	0	1
Pf3D7_01_v3	31252	T	C	0	0	0	0	0	0	1
Pf3D7_01_v3	31253	T	A	0	0	0	0	0	0	1
Pf3D7_01_v3	31276	G	T	1	0	0	0	0	0	0
Pf3D7_01_v3	31282	A	T	1	0	0	0	0	0	0
Pf3D7_01_v3	31301	T	C	1	0	0	0	0	0	0
Pf3D7_01_v3	31310	G	A	1	0	1	0	0	0	0
Pf3D7_01_v3	31311	C	A	0	0	1	0	0	0	0
Pf3D7_01_v3	31312	T	A	0	0	1	0	0	0	0
Pf3D7_01_v3	31322	A	G	1	0	1	0	0	0	0
Pf3D7_01_v3	31324	G	T	1	0	0	0	0	0	0
Pf3D7_01_v3	31330	T	A	1	0	1	0	0	0	0
Pf3D7_01_v3	31348	C	T	0	0	1	0	0	0	0
Pf3D7_01_v3	31354	G	T	0	0	1	0	0	0	0
Pf3D7_01_v3	31355	C	G	0	0	1	0	0	0	0
Pf3D7_01_v3	31364	A	G	1	0	0	0	0	0	0
Pf3D7_01_v3	31366	T	C	1	0	1	0	0	0	0
Pf3D7_01_v3	31375	A	T	0	0	1	0	0	0	0
Pf3D7_01_v3	31378	T	G	0	0	1	0	0	0	0
Pf3D7_01_v3	31413	A	G	0	0	1	0	0	0	0
Pf3D7_01_v3	31415	T	G	0	0	1	0	0	0	0
Pf3D7_01_v3	31416	C	G	0	0	1	0	0	0	0
Pf3D7_01_v3	31433	G	A	0	0	1	0	0	0	0
Pf3D7_01_v3	31453	A	T	0	0	1	0	0	0	0
Pf3D7_01_v3	31456	T	A	0	0	1	0	0	0	0
Pf3D7_01_v3	31463	A	G	0	0	1	0	0	0	0
Pf3D7_01_v3	31479	A	G	0	0	1	0	0	0	0
Pf3D7_01_v3	31481	G	A	0	0	1	0	0	0	0
Pf3D7_01_v3	31482	C	A	0	0	1	0	0	0	0
Pf3D7_01_v3	31755	G	A	1	0	0	0	0	0	0
Pf3D7_01_v3	32078	A	G	0	0	0	1	0	0	0
Pf3D7_01_v3	32109	G	C	0	0	1	0	0	0	0
Pf3D7_01_v3	32111	A	G	0	0	1	0	0	0	0
Pf3D7_01_v3	32112	G	C	0	0	1	0	0	0	0
Pf3D7_01_v3	32167	G	A	0	0	1	0	0	0	0
Pf3D7_01_v3	32217	A	C	0	0	0	0	0	1	0
Pf3D7_01_v3	32240	G	A	0	1	0	0	0	0	0
Pf3D7_01_v3	32242	G	C	0	1	0	0	0	0	0
Pf3D7_01_v3	32455	A	G	0	0	0	0	1	0	0
Pf3D7_01_v3	32458	T	A	0	0	0	0	1	0	0
Pf3D7_01_v3	32488	A	G	0	0	0	1	1	0	0
Pf3D7_01_v3	32526	C	T	0	0	1	0	0	0	0
Pf3D7_01_v3	32619	A	T	0	0	0	1	0	0	0
Pf3D7_01_v3	32623	T	G	0	0	0	0	0	1	0
Pf3D7_01_v3	32632	T	C	0	0	0	0	0	1	0
Pf3D7_01_v3	32638	G	A	0	0	0	1	0	0	0
Pf3D7_01_v3	32643	G	C	0	0	0	1	0	0	0
Pf3D7_01_v3	32644	T	A	0	0	0	1	0	0	0
Pf3D7_01_v3	32734	A	C	0	1	0	1	0	0	0
Pf3D7_01_v3	32738	C	A	0	1	0	1	0	0	0
Pf3D7_01_v3	32866	T	A	0	1	0	0	0	0	0
Pf3D7_01_v3	32867	T	C	0	0	1	0	0	0	0
Pf3D7_01_v3	32872	A	C	0	1	0	0	0	0	0
Pf3D7_01_v3	33229	G	T	0	0	0	1	0	0	0
Pf3D7_01_v3	33239	G	A	0	0	0	1	0	1	0
Pf3D7_01_v3	33241	C	A	0	0	0	1	0	1	0
Pf3D7_01_v3	33253	C	A	0	0	0	0	0	1	0
Pf3D7_01_v3	33291	G	A	0	0	0	0	0	0	1
Pf3D7_01_v3	33298	A	C	0	0	0	0	0	0	1
Pf3D7_01_v3	33362	A	G	0	0	0	0	1	0	0
Pf3D7_01_v3	33363	A	G	0	0	0	0	1	0	0
Pf3D7_01_v3	33366	T	C	0	0	0	0	1	0	0
Pf3D7_01_v3	33373	A	T	0	0	0	0	1	0	0
Pf3D7_01_v3	33375	A	G	0	0	0	0	1	0	0
Pf3D7_01_v3	33390	G	A	0	0	0	0	1	0	0
Pf3D7_01_v3	33392	C	G	0	0	0	0	1	0	0
Pf3D7_01_v3	33395	A	G	0	0	0	0	1	0	0
Pf3D7_01_v3	33399	A	G	0	0	0	0	1	0	0
Pf3D7_01_v3	33411	C	A	0	0	0	0	1	0	0
Pf3D7_01_v3	33444	G	A	0	0	0	0	1	0	0
Pf3D7_01_v3	33450	A	T	0	0	0	0	1	0	0
Pf3D7_01_v3	33452	G	A	0	0	0	0	1	0	0
Pf3D7_01_v3	33453	G	C	0	0	0	0	1	0	0
Pf3D7_01_v3	33459	G	C	0	0	0	0	1	0	0
Pf3D7_01_v3	33461	G	C	0	0	0	0	1	0	0
Pf3D7_01_v3	33462	A	C	0	0	0	0	1	0	0
Pf3D7_01_v3	33470	G	A	0	1	0	0	0	0	0
Pf3D7_01_v3	33471	G	C	0	1	0	0	1	0	0
Pf3D7_01_v3	33475	C	A	0	1	0	0	0	0	0
Pf3D7_01_v3	33486	G	T	0	1	0	0	0	0	0
Pf3D7_01_v3	33511	G	T	0	0	0	0	1	0	0
Pf3D7_01_v3	33514	G	T	0	0	0	0	1	0	0
Pf3D7_01_v3	33636	G	T	0	0	0	1	0	0	0
Pf3D7_01_v3	33646	T	G	0	0	1	0	0	0	0
Pf3D7_01_v3	33648	A	G	0	0	1	0	0	0	0
Pf3D7_01_v3	33654	T	C	0	0	1	0	0	0	0
Pf3D7_01_v3	33681	C	A	0	0	1	0	0	0	0
Pf3D7_01_v3	33686	G	C	0	0	0	0	0	1	1
Pf3D7_01_v3	33821	T	A	0	0	1	0	0	0	0
Pf3D7_01_v3	33898	T	A	0	0	0	0	0	0	1
Pf3D7_01_v3	33929	A	G	0	0	0	0	0	0	1
Pf3D7_01_v3	33943	A	T	0	0	0	0	0	0	1
Pf3D7_01_v3	33955	C	A	1	1	0	0	0	0	1
Pf3D7_01_v3	33966	A	G	0	0	0	0	0	0	1
Pf3D7_01_v3	33967	A	T	0	0	0	0	0	0	1
Pf3D7_01_v3	33974	A	C	1	0	0	0	0	0	0
Pf3D7_01_v3	33975	C	A	1	1	0	0	0	0	1
Pf3D7_01_v3	33985	G	T	1	0	0	0	0	0	0
Pf3D7_01_v3	33986	C	G	0	0	0	0	0	0	1
Pf3D7_01_v3	34000	T	C	0	0	0	0	0	0	1
Pf3D7_01_v3	34034	A	G	0	1	0	0	0	0	0
Pf3D7_01_v3	34035	A	G	0	1	0	0	0	0	0
Pf3D7_01_v3	34071	A	C	0	0	1	0	0	0	0
Pf3D7_01_v3	34091	G	A	0	0	1	0	0	1	0
Pf3D7_01_v3	34095	C	A	0	0	1	0	0	0	0
Pf3D7_01_v3	34164	T	G	0	1	0	1	0	0	0
Pf3D7_01_v3	34175	A	G	0	0	0	1	0	0	0
Pf3D7_01_v3	34176	C	T	0	0	0	1	0	0	0
Pf3D7_01_v3	34182	G	A	0	0	0	1	0	0	0
Pf3D7_01_v3	34196	C	G	0	0	0	1	0	0	0
Pf3D7_01_v3	34199	G	C	0	1	0	0	0	0	0
Pf3D7_01_v3	34207	T	A	0	0	0	1	0	0	0
Pf3D7_01_v3	34208	A	G	0	1	0	0	0	0	0
Pf3D7_01_v3	34234	T	G	0	1	0	0	1	0	0
Pf3D7_01_v3	34253	C	A	1	1	0	0	0	0	0
Pf3D7_01_v3	34295	G	A	0	1	0	0	0	0	1
Pf3D7_01_v3	34328	A	G	0	1	0	0	0	0	0
Pf3D7_01_v3	34329	C	A	0	1	0	0	0	0	0
Pf3D7_01_v3	34334	A	G	0	1	0	0	0	0	0
Pf3D7_01_v3	34367	C	G	0	0	1	0	0	0	0
Pf3D7_01_v3	34393	A	G	0	0	0	1	0	0	0
Pf3D7_01_v3	34408	T	C	0	0	0	1	0	0	0
Pf3D7_01_v3	34409	A	C	0	0	0	1	0	0	0
Pf3D7_01_v3	34411	T	A	0	0	0	1	0	0	0
Pf3D7_01_v3	34726	C	T	0	1	0	0	0	0	0
Pf3D7_01_v3	34729	C	A	0	1	0	0	0	0	0
Pf3D7_01_v3	34739	G	A	0	1	0	0	0	0	0
Pf3D7_01_v3	34741	A	G	0	0	1	0	0	0	0
Pf3D7_01_v3	34754	C	T	0	1	1	0	0	0	0
Pf3D7_01_v3	34769	T	A	0	0	1	0	0	0	0
Pf3D7_01_v3	34780	G	A	0	1	0	0	0	0	0
Pf3D7_01_v3	34786	G	A	0	1	1	0	0	0	0
Pf3D7_01_v3	34789	G	T	0	1	1	0	0	0	0
Pf3D7_01_v3	34801	T	G	0	0	1	0	0	0	0
Pf3D7_01_v3	34822	G	A	0	0	1	0	0	0	0
Pf3D7_01_v3	34824	G	T	0	0	1	0	0	0	0
Pf3D7_01_v3	34842	G	A	0	0	1	0	0	0	0
Pf3D7_01_v3	34848	G	A	0	0	1	0	0	0	0
Pf3D7_01_v3	34853	T	*	0	0	1	0	0	0	0
Pf3D7_01_v3	34854	C	*	0	0	1	0	0	0	0
Pf3D7_01_v3	34956	G	A	1	0	0	0	0	0	1
Pf3D7_01_v3	34958	T	A	1	0	1	0	1	0	1
Pf3D7_01_v3	34964	A	T	1	0	0	0	1	0	0
Pf3D7_01_v3	34967	A	G	1	0	0	0	1	0	0
Pf3D7_01_v3	35031	T	G	0	1	0	0	0	0	0
Pf3D7_01_v3	35315	T	C	0	0	1	0	0	0	0
Pf3D7_01_v3	35374	A	C	0	0	0	0	0	1	0
Pf3D7_01_v3	35782	A	T	0	0	1	0	0	0	0
Pf3D7_01_v3	35837	T	C	0	0	1	0	0	0	0
Pf3D7_01_v3	35853	T	C	0	0	1	0	0	0	0
Pf3D7_01_v3	35873	C	A	0	0	0	1	0	0	0
Pf3D7_01_v3	35874	A	T	0	0	1	0	0	0	0
Pf3D7_01_v3	35878	T	A	0	0	1	0	0	0	0
Pf3D7_01_v3	35881	T	A	0	0	1	0	0	0	0
Pf3D7_01_v3	35939	C	A	0	1	0	0	0	0	0
Pf3D7_01_v3	35943	A	G	0	1	0	0	0	0	0
Pf3D7_01_v3	35944	C	T	0	1	0	0	0	0	0
Pf3D7_01_v3	35956	A	G	0	1	0	1	0	0	0
Pf3D7_01_v3	35965	G	T	0	0	0	1	0	0	0
Pf3D7_01_v3	35971	C	G	0	1	0	0	0	0	0
Pf3D7_01_v3	36002	A	C	0	0	0	1	0	0	0
Pf3D7_01_v3	36013	C	T	0	0	0	1	0	0	0
Pf3D7_01_v3	36022	T	C	0	1	1	1	0	0	0
Pf3D7_01_v3	36025	T	A	0	0	1	0	0	0	0
Pf3D7_01_v3	36037	A	T	0	0	0	1	0	0	0
Pf3D7_01_v3	36042	G	C	0	0	0	1	0	0	0
Pf3D7_01_v3	36043	C	T	0	1	1	1	0	0	1
Pf3D7_01_v3	36045	G	C	0	0	1	0	0	0	0
Pf3D7_01_v3	36049	A	T	0	1	1	1	0	0	1
Pf3D7_01_v3	36091	T	C	0	0	0	1	0	0	0
Pf3D7_01_v3	36094	C	T	0	0	0	1	0	0	1
Pf3D7_01_v3	36097	A	C	0	0	0	1	0	0	0
Pf3D7_01_v3	36115	A	G	0	0	0	0	0	0	1
Pf3D7_01_v3	36116	T	A	0	0	0	0	0	0	1
Pf3D7_01_v3	36166	A	G	0	1	1	0	0	0	1
Pf3D7_01_v3	36169	T	A	0	1	1	0	0	0	1
Pf3D7_01_v3	36175	A	G	0	0	1	0	0	0	1
Pf3D7_01_v3	36181	T	A	0	1	1	0	0	0	0
Pf3D7_01_v3	36204	C	A	0	0	1	0	0	0	0
Pf3D7_01_v3	36217	A	C	0	1	0	0	0	0	0
Pf3D7_01_v3	36252	C	A	0	0	1	0	0	0	0
Pf3D7_01_v3	36259	T	C	0	0	1	0	0	0	0
Pf3D7_01_v3	36281	A	G	0	1	1	0	1	0	0
Pf3D7_01_v3	36283	T	G	0	0	1	0	0	0	0
Pf3D7_01_v3	36286	G	A	0	0	1	0	0	0	0
Pf3D7_01_v3	36302	G	C	0	1	0	0	1	0	0
Pf3D7_01_v3	36307	A	T	0	0	1	0	1	1	0
Pf3D7_01_v3	36317	C	T	0	0	1	0	0	0	0
Pf3D7_01_v3	36323	C	T	0	0	1	0	0	0	0
Pf3D7_01_v3	36330	G	A	0	0	1	0	0	0	0
Pf3D7_01_v3	36332	G	C	0	0	1	0	0	0	0
Pf3D7_01_v3	36343	G	T	1	1	1	0	1	1	0
Pf3D7_01_v3	36347	G	T	1	0	1	0	0	1	0
Pf3D7_01_v3	36363	A	C	0	1	1	0	1	0	0
Pf3D7_01_v3	36364	A	T	0	0	0	0	1	0	0
Pf3D7_01_v3	36369	G	C	1	0	0	0	0	0	0
Pf3D7_01_v3	36370	T	A	1	0	1	0	0	0	0
Pf3D7_01_v3	36371	G	A	0	0	1	0	0	0	0
Pf3D7_01_v3	36380	T	A	0	0	1	0	0	0	0
Pf3D7_01_v3	36382	G	C	1	0	0	0	0	0	0
Pf3D7_01_v3	36389	C	G	0	0	1	0	0	0	0
Pf3D7_01_v3	36394	G	T	0	0	1	0	0	0	0
Pf3D7_01_v3	36410	A	G	1	0	0	0	0	0	0
Pf3D7_01_v3	36454	G	A	0	0	0	0	0	1	0
Pf3D7_01_v3	36455	G	A	0	0	0	0	0	1	0
Pf3D7_01_v3	36465	C	G	0	0	1	0	0	0	0
Pf3D7_01_v3	36473	C	G	1	0	1	0	1	1	0
Pf3D7_01_v3	36476	A	T	0	0	0	0	0	1	0
Pf3D7_01_v3	36477	T	A	0	0	0	0	0	1	0
Pf3D7_01_v3	36480	G	A	0	0	0	0	0	1	0
Pf3D7_01_v3	36484	T	C	0	0	1	0	0	0	0
Pf3D7_01_v3	36488	A	G	0	0	0	0	0	1	0
Pf3D7_01_v3	36489	T	A	0	0	1	0	0	0	0
Pf3D7_01_v3	36491	C	A	0	0	0	0	0	1	0
Pf3D7_01_v3	36498	G	A	1	0	0	0	0	0	0
Pf3D7_01_v3	36503	A	G	0	0	0	0	0	1	0
Pf3D7_01_v3	36507	C	G	1	0	0	0	0	1	0
Pf3D7_01_v3	36517	T	C	1	0	0	0	0	0	0
Pf3D7_01_v3	36518	C	A	1	0	0	0	0	0	0
Pf3D7_01_v3	36524	T	C	0	0	0	0	0	1	0
Pf3D7_01_v3	36528	T	A	0	0	1	0	0	0	0
Pf3D7_01_v3	36553	A	C	1	0	0	1	0	1	1
Pf3D7_01_v3	36562	T	C	0	1	1	0	0	0	0
Pf3D7_01_v3	36568	C	T	1	0	0	0	0	0	0
Pf3D7_01_v3	36569	G	T	1	0	0	0	0	0	0
Pf3D7_01_v3	36576	A	G	1	0	0	0	0	1	1
Pf3D7_01_v3	36595	C	T	0	0	0	0	0	0	1
Pf3D7_01_v3	36596	G	A	0	0	0	0	0	1	0
Pf3D7_01_v3	36601	A	G	0	0	0	0	0	1	0
Pf3D7_01_v3	36602	A	T	0	1	1	1	0	0	1
Pf3D7_01_v3	36604	A	G	0	0	1	1	0	1	0
Pf3D7_01_v3	36605	T	C	0	0	0	0	0	1	0
Pf3D7_01_v3	36607	G	C	0	0	0	0	0	1	0
Pf3D7_01_v3	36611	C	A	1	1	0	0	0	0	1
Pf3D7_01_v3	36622	T	C	0	1	1	0	0	1	0
Pf3D7_01_v3	36630	T	A	0	0	0	0	0	1	0
Pf3D7_01_v3	36634	A	G	1	1	1	1	0	1	1
Pf3D7_01_v3	36652	A	T	0	0	0	0	0	1	0
Pf3D7_01_v3	36655	A	G	0	0	0	0	0	1	0
Pf3D7_01_v3	36709	G	A	0	0	1	0	0	0	0
Pf3D7_01_v3	36715	A	G	0	0	1	0	0	0	0
Pf3D7_01_v3	36718	C	A	0	0	1	0	0	0	0
Pf3D7_01_v3	36723	A	C	0	0	1	0	0	0	0
Pf3D7_01_v3	36728	T	C	0	0	1	0	0	0	1
Pf3D7_01_v3	36743	A	G	1	0	1	0	0	1	1
Pf3D7_01_v3	36751	T	C	1	0	1	0	1	1	0
Pf3D7_01_v3	36754	A	G	0	0	0	0	0	0	1
Pf3D7_01_v3	36755	A	C	0	0	1	0	0	0	0
Pf3D7_01_v3	36759	G	T	1	0	1	0	1	1	0
Pf3D7_01_v3	36767	G	A	0	0	0	0	0	0	1
Pf3D7_01_v3	36772	T	A	0	0	0	0	0	0	1
Pf3D7_01_v3	36790	A	G	0	0	1	0	0	0	0
Pf3D7_01_v3	36811	G	T	0	0	1	0	0	0	0
Pf3D7_01_v3	37078	G	C	0	1	1	0	1	0	0
Pf3D7_01_v3	37084	G	A	0	0	0	1	0	0	0
Pf3D7_01_v3	37087	G	T	1	0	0	0	1	0	0
Pf3D7_01_v3	37106	G	T	1	0	0	0	1	0	0
Pf3D7_01_v3	37108	C	A	1	1	1	1	1	0	0
Pf3D7_01_v3	37114	A	G	0	1	0	0	0	0	0
Pf3D7_01_v3	37148	T	C	0	1	0	0	0	0	0
Pf3D7_01_v3	37155	A	T	1	0	0	1	1	0	0
Pf3D7_01_v3	37161	G	A	1	0	1	1	1	0	0
Pf3D7_01_v3	37172	A	T	1	1	1	1	0	0	0
Pf3D7_01_v3	38827	G	C	0	0	0	0	1	0	0
Pf3D7_01_v3	38909	C	T	0	0	0	0	0	1	0
Pf3D7_01_v3	38911	G	A	0	0	0	0	0	1	0
Pf3D7_01_v3	38914	C	T	0	0	0	0	0	1	0
Pf3D7_01_v3	38924	A	T	0	0	1	0	0	0	0
Pf3D7_01_v3	38941	A	G	0	0	0	0	1	1	0
Pf3D7_01_v3	38942	T	A	0	0	1	0	0	0	0
Pf3D7_01_v3	38944	C	A	0	0	1	0	0	0	0
Pf3D7_01_v3	38945	A	G	0	0	1	0	0	0	0
Pf3D7_01_v3	38953	A	G	0	0	1	0	0	0	0
Pf3D7_01_v3	38959	G	A	0	0	0	0	1	1	0
Pf3D7_01_v3	38972	T	C	0	0	1	0	0	0	0
Pf3D7_01_v3	38977	C	T	0	0	1	0	0	0	0
Pf3D7_01_v3	38979	C	T	0	0	1	0	0	0	0
Pf3D7_01_v3	38982	C	T	0	0	1	0	0	0	0
Pf3D7_01_v3	38996	A	G	0	1	0	0	1	1	1
Pf3D7_01_v3	39003	A	G	0	1	0	0	1	1	1
Pf3D7_01_v3	39009	T	A	0	0	0	0	1	1	0
Pf3D7_01_v3	39011	A	G	0	0	0	0	0	1	0
Pf3D7_01_v3	39033	T	C	0	0	0	0	0	1	0
Pf3D7_01_v3	39035	G	C	1	1	0	1	0	1	1
Pf3D7_01_v3	39036	T	A	0	0	0	0	0	1	0
Pf3D7_01_v3	39038	G	T	0	1	0	0	0	0	1
Pf3D7_01_v3	39051	T	C	1	0	0	0	0	0	0
Pf3D7_01_v3	39063	T	A	0	0	0	0	0	1	0
Pf3D7_01_v3	39075	G	A	0	1	0	0	0	1	0
Pf3D7_01_v3	39086	C	G	1	0	0	1	1	0	0
Pf3D7_01_v3	39093	A	G	0	0	0	0	0	1	0
Pf3D7_01_v3	39095	C	T	0	0	0	0	0	1	0
Pf3D7_01_v3	39098	C	T	0	0	0	0	0	1	0
Pf3D7_01_v3	39102	C	A	0	0	0	0	0	1	0
Pf3D7_01_v3	39105	T	A	0	0	0	0	0	1	0
Pf3D7_01_v3	39106	G	A	0	0	0	0	0	1	0
Pf3D7_01_v3	39108	T	A	0	0	0	0	0	1	0
Pf3D7_01_v3	39121	T	A	0	0	0	1	0	0	0
Pf3D7_01_v3	39157	C	T	1	0	0	0	1	0	0
Pf3D7_01_v3	39182	C	G	0	0	0	0	1	0	0
Pf3D7_01_v3	39191	A	T	0	0	0	0	1	0	0
Pf3D7_01_v3	39192	T	A	1	0	0	0	0	0	0
Pf3D7_01_v3	39198	A	T	0	0	0	0	1	0	0
Pf3D7_01_v3	39201	A	T	0	0	0	0	1	0	0
Pf3D7_01_v3	39204	G	T	0	0	0	0	1	0	0
Pf3D7_01_v3	39206	C	A	0	0	0	0	1	0	0
Pf3D7_01_v3	39207	A	T	0	0	0	0	1	0	0
Pf3D7_01_v3	39209	C	G	1	0	0	0	0	0	0
Pf3D7_01_v3	39213	C	A	1	0	0	0	0	0	0
Pf3D7_01_v3	39215	T	C	1	0	0	0	0	0	0
Pf3D7_01_v3	39233	T	C	0	0	0	0	1	0	0
Pf3D7_01_v3	39251	A	G	0	0	0	0	1	0	0
Pf3D7_01_v3	39258	A	T	0	0	0	0	1	0	0
Pf3D7_01_v3	39264	T	A	0	0	0	0	1	0	0
Pf3D7_01_v3	39266	C	T	0	0	0	0	1	0	0
Pf3D7_01_v3	39274	G	A	0	0	0	0	1	0	0
Pf3D7_01_v3	39286	C	G	0	0	0	0	1	0	0
Pf3D7_01_v3	39288	A	T	0	0	0	0	1	0	0
Pf3D7_01_v3	39302	C	T	0	0	0	0	1	0	0
Pf3D7_01_v3	39305	A	T	0	0	0	0	1	0	0
Pf3D7_01_v3	39307	G	T	0	0	0	0	1	0	0
Pf3D7_01_v3	39311	T	C	0	0	0	0	1	0	0
Pf3D7_01_v3	39319	T	A	0	0	0	0	1	0	0
Pf3D7_01_v3	39322	G	C	0	0	0	0	1	0	0
Pf3D7_01_v3	39329	C	T	0	0	0	0	1	0	0
Pf3D7_01_v3	39365	A	T	0	0	0	0	1	0	0
Pf3D7_01_v3	39378	T	A	0	0	0	0	1	0	0
Pf3D7_01_v3	39380	T	C	0	0	0	0	1	0	0
Pf3D7_01_v3	39391	G	T	0	0	0	0	1	0	0
Pf3D7_01_v3	39398	C	A	0	0	0	0	1	0	0
Pf3D7_01_v3	39400	C	T	0	0	0	0	1	0	0
Pf3D7_01_v3	39430	G	T	0	0	1	0	0	1	0
Pf3D7_01_v3	39446	G	T	0	0	1	0	0	1	0
Pf3D7_01_v3	39447	C	T	0	0	1	0	0	1	0
Pf3D7_01_v3	39449	G	T	0	0	1	0	0	1	0
Pf3D7_01_v3	39453	C	T	0	0	1	0	0	1	0
Pf3D7_01_v3	39459	T	A	0	0	1	0	0	1	0
Pf3D7_01_v3	39467	A	T	0	0	1	0	0	1	0
Pf3D7_01_v3	39473	T	A	0	0	1	0	0	1	0
Pf3D7_01_v3	39477	C	T	0	0	1	0	0	1	0
Pf3D7_01_v3	39478	A	C	0	0	1	0	0	1	0
Pf3D7_01_v3	39486	A	T	0	0	1	0	0	1	0
Pf3D7_01_v3	39487	C	A	0	0	1	0	0	1	0
Pf3D7_01_v3	39566	C	T	0	0	0	0	0	0	1
Pf3D7_01_v3	39593	T	C	0	0	0	0	0	0	1
Pf3D7_01_v3	39594	G	A	0	0	0	0	0	0	1
Pf3D7_01_v3	39597	G	T	0	0	0	0	0	0	1
Pf3D7_01_v3	39600	A	G	0	0	0	0	0	0	1
Pf3D7_01_v3	39608	A	C	0	0	0	0	0	0	1
Pf3D7_01_v3	39624	A	T	0	0	0	0	1	1	1
Pf3D7_01_v3	39627	T	G	0	0	0	0	1	0	0
Pf3D7_01_v3	39629	G	C	0	0	0	0	1	0	0
Pf3D7_01_v3	39633	T	C	0	0	0	0	1	0	0
Pf3D7_01_v3	39645	G	A	0	0	0	0	0	0	1
Pf3D7_01_v3	39663	T	C	0	0	1	1	1	0	0
Pf3D7_01_v3	39669	G	A	0	0	1	1	1	1	1
Pf3D7_01_v3	39678	A	T	0	0	0	1	0	0	1
Pf3D7_01_v3	39684	T	A	0	0	1	0	0	0	0
Pf3D7_01_v3	39690	A	T	0	0	1	1	1	1	0
Pf3D7_01_v3	39696	T	C	0	0	0	1	0	1	0
Pf3D7_01_v3	39699	A	G	0	0	1	0	0	0	0
Pf3D7_01_v3	39701	C	T	0	0	0	1	0	0	0
Pf3D7_01_v3	39702	G	A	0	0	1	1	1	1	1
Pf3D7_01_v3	39706	T	C	0	0	1	0	1	0	0
Pf3D7_01_v3	39707	G	T	0	0	1	1	1	1	0
Pf3D7_01_v3	39708	T	A	0	0	1	0	1	0	0
Pf3D7_01_v3	39711	T	C	0	0	1	0	0	0	0
Pf3D7_01_v3	39712	T	C	0	0	0	1	0	1	0
Pf3D7_01_v3	39723	G	A	0	0	1	0	1	0	0
Pf3D7_01_v3	39744	G	A	0	0	0	1	0	1	0
Pf3D7_01_v3	39792	C	T	0	0	0	1	0	0	0
Pf3D7_01_v3	39807	T	G	0	0	0	1	0	0	0
Pf3D7_01_v3	39929	C	A	0	0	1	0	0	0	0
Pf3D7_01_v3	40001	A	G	0	0	1	0	0	0	0
Pf3D7_01_v3	41314	C	T	0	1	0	0	0	0	0
Pf3D7_01_v3	41520	T	A	0	0	0	0	1	0	0
Pf3D7_01_v3	41535	C	G	0	0	0	0	1	0	0
Pf3D7_01_v3	41561	G	T	0	0	1	0	0	0	0
Pf3D7_01_v3	41564	A	C	0	0	1	0	0	0	0
Pf3D7_01_v3	41565	G	A	0	0	1	0	0	0	0
Pf3D7_01_v3	41571	G	C	0	0	1	0	0	0	0
Pf3D7_01_v3	41585	G	A	1	1	1	1	0	0	0
[truncated: 147,689 more rows]

## Sheet: Table 2
Supplementary Table 2. Top 250 genes with lowest Tajima's D values.
Gene	Product Description	Genomic Location	Tajima's D
PF3D7_0729900	dynein heavy chain, putative	Pf3D7_07_v3:1,265,910..1,281,347(+)	-1.76693
PF3D7_0412900	erythrocyte membrane protein 1, PfEMP1	Pf3D7_04_v3:576,810..584,668(-)	-1.72876
PF3D7_0200700	rifin	Pf3D7_02_v3:48,923..50,147(-)	-1.72681
PF3D7_1480100	erythrocyte membrane protein 1 (PfEMP1), pseudogene	Pf3D7_14_v3:3,290,953..3,291,501(+)	-1.71823
PF3D7_0901100	rifin	Pf3D7_09_v3:61,342..62,553(-)	-1.71672
PF3D7_1150100	rifin, pseudogene	Pf3D7_11_v3:2,015,649..2,016,509(-)	-1.70544
PF3D7_0206800	merozoite surface protein 2	Pf3D7_02_v3:273,689..274,507(-)	-1.70055
PF3D7_1412700	AAA family ATPase, putative	Pf3D7_14_v3:512,363..516,022(+)	-1.68016
PF3D7_1400900	Plasmodium exported protein (PHISTa), unknown function, pseudogene	Pf3D7_14_v3:30,083..31,008(-)	-1.67042
PF3D7_1301000	rifin, pseudogene	Pf3D7_13_v3:65,548..66,816(-)	-1.67042
PF3D7_0935200	vacuolar protein sorting-associated protein 33, putative	Pf3D7_09_v3:1,368,594..1,372,037(-)	-1.66472
PF3D7_0222400	rifin, pseudogene	Pf3D7_02_v3:886,625..887,802(+)	-1.66382
PF3D7_1350500	conserved Plasmodium protein, unknown function	Pf3D7_13_v3:2,015,367..2,018,801(-)	-1.65834
PF3D7_1217700	conserved Plasmodium protein, unknown function	Pf3D7_12_v3:696,895..698,457(-)	-1.65834
PF3D7_0832500	rifin	Pf3D7_08_v3:1,402,567..1,403,711(-)	-1.65834
PF3D7_1317200	AP2 domain transcription factor AP2-G3, putative	Pf3D7_13_v3:721,961..729,979(+)	-1.65112
PF3D7_1313100	conserved Plasmodium protein, unknown function	Pf3D7_13_v3:556,285..565,251(+)	-1.65112
PF3D7_0804700	conserved Plasmodium protein, unknown function	Pf3D7_08_v3:271,417..277,413(-)	-1.65112
PF3D7_1468000	conserved Plasmodium protein, unknown function	Pf3D7_14_v3:2,777,632..2,785,114(+)	-1.65112
PF3D7_1475100	conserved Plasmodium protein, unknown function	Pf3D7_14_v3:3,076,442..3,081,022(+)	-1.65112
PF3D7_0203100	protein kinase, putative	Pf3D7_02_v3:149,524..156,981(-)	-1.65112
PF3D7_1316100	inositol polyphosphate kinase, putative	Pf3D7_13_v3:673,717..678,522(+)	-1.64292
PF3D7_1021900	PHAX domain-containing protein, putative	Pf3D7_10_v3:905,473..912,345(-)	-1.64292
PF3D7_0421500	rifin, pseudogene	Pf3D7_04_v3:981,823..982,990(-)	-1.64292
PF3D7_0706100	conserved Plasmodium protein, unknown function	Pf3D7_07_v3:297,506..303,059(-)	-1.63349
PF3D7_1100600	Plasmodium exported protein (PHISTa), unknown function, pseudogene	Pf3D7_11_v3:54,423..55,371(-)	-1.63349
PF3D7_1101400	rifin, pseudogene	Pf3D7_11_v3:76,820..78,000(-)	-1.63349
PF3D7_1127800	TFIIS central domain-containing protein, putative	Pf3D7_11_v3:1,077,288..1,081,550(-)	-1.63349
PF3D7_1417900	ATP synthase-associated protein, putative	Pf3D7_14_v3:757,195..758,555(-)	-1.62257
PF3D7_0912000	conserved Plasmodium protein, unknown function	Pf3D7_09_v3:541,033..545,739(-)	-1.62257
PF3D7_1013600	conserved Plasmodium protein, unknown function	Pf3D7_10_v3:533,109..539,825(+)	-1.62257
PF3D7_1405300	conserved Plasmodium protein, unknown function	Pf3D7_14_v3:181,955..185,032(+)	-1.62257
PF3D7_1462100	conserved Plasmodium protein, unknown function	Pf3D7_14_v3:2,519,205..2,523,209(-)	-1.62257
PF3D7_1471900	conserved Plasmodium protein, unknown function	Pf3D7_14_v3:2,933,162..2,939,779(-)	-1.62257
PF3D7_1037000	DNA polymerase zeta catalytic subunit, putative	Pf3D7_10_v3:1,462,351..1,469,555(+)	-1.62257
PF3D7_0323900	erythrocyte membrane protein 1 (PfEMP1), exon 2, pseudogene	Pf3D7_03_v3:1,002,872..1,004,267(-)	-1.62257
PF3D7_0617600	stevor	Pf3D7_06_v3:738,259..739,265(-)	-1.62257
PF3D7_1408200	AP2 domain transcription factor AP2-G2, putative	Pf3D7_14_v3:300,725..305,833(-)	-1.60974
PF3D7_1239200	AP2 domain transcription factor, putative	Pf3D7_12_v3:1,634,695..1,642,428(+)	-1.60974
PF3D7_1448200	condensin-2 complex subunit G2, putative	Pf3D7_14_v3:1,966,245..1,971,618(-)	-1.60974
PF3D7_0908500	conserved Plasmodium protein, unknown function	Pf3D7_09_v3:389,605..397,843(-)	-1.60974
PF3D7_1362800	conserved Plasmodium protein, unknown function	Pf3D7_13_v3:2,518,487..2,525,493(+)	-1.60974
PF3D7_0604500	conserved Plasmodium protein, unknown function	Pf3D7_06_v3:189,012..198,078(+)	-1.60974
PF3D7_1031600	conserved Plasmodium protein, unknown function	Pf3D7_10_v3:1,275,863..1,278,577(+)	-1.60974
PF3D7_1447200	conserved protein, unknown function	Pf3D7_14_v3:1,933,985..1,935,775(+)	-1.60974
PF3D7_1023100	dynein heavy chain, putative	Pf3D7_10_v3:963,497..980,560(-)	-1.60974
PF3D7_0708500	heat shock protein 86 family protein	Pf3D7_07_v3:385,583..388,321(-)	-1.60974
PF3D7_0831800	histidine-rich protein II	Pf3D7_08_v3:1,374,236..1,375,299(-)	-1.60974
PF3D7_0924000	patatin-like phospholipase, putative	Pf3D7_09_v3:972,548..976,637(+)	-1.60974
PF3D7_1358000	patatin-like phospholipase, putative	Pf3D7_13_v3:2,297,900..2,304,194(-)	-1.60974
PF3D7_0832700	Plasmodium exported protein (PHISTa-like), unknown function, pseudogene	Pf3D7_08_v3:1,408,571..1,409,356(+)	-1.60974
PF3D7_1241400	RNA-binding protein, putative	Pf3D7_12_v3:1,760,416..1,766,391(-)	-1.60974
PF3D7_0403900	SET domain protein, putative	Pf3D7_04_v3:219,087..222,838(+)	-1.60974
PF3D7_0500600	stevor, pseudogene	Pf3D7_05_v3:39,443..40,488(-)	-1.60595
PF3D7_1400600	rifin	Pf3D7_14_v3:20,897..22,232(-)	-1.60369
PF3D7_0814300	AAA family ATPase, putative	Pf3D7_08_v3:690,541..694,143(-)	-1.59446
PF3D7_0727800	cation transporting ATPase, putative	Pf3D7_07_v3:1,175,944..1,181,700(+)	-1.59446
PF3D7_0714200	conserved Plasmodium protein, unknown function	Pf3D7_07_v3:650,834..654,919(+)	-1.59446
PF3D7_0924400	conserved Plasmodium protein, unknown function	Pf3D7_09_v3:988,977..992,915(+)	-1.59446
PF3D7_0828700	conserved protein, unknown function	Pf3D7_08_v3:1,233,372..1,236,473(+)	-1.59446
PF3D7_1329000	DNA-directed RNA polymerase III subunit RPC1, putative	Pf3D7_13_v3:1,217,917..1,225,535(-)	-1.59446
PF3D7_1102200	DnaJ protein, putative	Pf3D7_11_v3:105,357..107,235(-)	-1.59446
PF3D7_1138400	guanylyl cyclase	Pf3D7_11_v3:1,501,011..1,513,691(-)	-1.59446
PF3D7_0107500	Niemann-Pick type C1-related protein	Pf3D7_01_v3:304,362..309,257(-)	-1.59446
PF3D7_0808200	plasmepsin X	Pf3D7_08_v3:416,344..418,065(-)	-1.59446
PF3D7_1301100	Plasmodium exported protein (PHISTa), unknown function, pseudogene	Pf3D7_13_v3:68,484..69,411(-)	-1.59446
PF3D7_0704500	serine/threonine protein kinase, putative	Pf3D7_07_v3:208,690..213,501(-)	-1.59446
PF3D7_1202300	dynein heavy chain, putative	Pf3D7_12_v3:119,402..141,499(+)	-1.59006
PF3D7_1150200	rifin	Pf3D7_11_v3:2,018,714..2,019,967(-)	-1.58023
PF3D7_0417800	cdc2-related protein kinase 1	Pf3D7_04_v3:787,243..789,342(-)	-1.57597
PF3D7_1023900	chromodomain-helicase-DNA-binding protein 1 homolog, putative	Pf3D7_10_v3:997,475..1,007,461(-)	-1.57597
PF3D7_0917400	conserved Plasmodium protein, unknown function	Pf3D7_09_v3:720,990..724,865(+)	-1.57597
PF3D7_1310400	conserved Plasmodium protein, unknown function	Pf3D7_13_v3:458,961..462,368(+)	-1.57597
PF3D7_1241200	conserved Plasmodium protein, unknown function	Pf3D7_12_v3:1,748,873..1,756,237(-)	-1.57597
PF3D7_1453000	conserved Plasmodium protein, unknown function	Pf3D7_14_v3:2,173,027..2,175,822(-)	-1.57597
PF3D7_1436700	conserved protein, unknown function	Pf3D7_14_v3:1,495,799..1,498,533(-)	-1.57597
PF3D7_0708000	cytoskeleton associated protein, putative	Pf3D7_07_v3:368,707..371,672(+)	-1.57597
PF3D7_0509500	ERCC4 domain-containing protein, putative	Pf3D7_05_v3:401,437..402,771(+)	-1.57597
PF3D7_1101000	erythrocyte membrane protein 1 (PfEMP1), pseudogene	Pf3D7_11_v3:64,441..64,842(+)	-1.57597
PF3D7_0906000	exoribonuclease II	Pf3D7_09_v3:298,665..304,179(-)	-1.57597
PF3D7_0724600	protein kinase, putative	Pf3D7_07_v3:1,026,444..1,033,077(-)	-1.57597
PF3D7_1445400	protein serine/threonine kinase-1	Pf3D7_14_v3:1,862,775..1,865,420(-)	-1.57597
PF3D7_0526000	RAP protein, putative	Pf3D7_05_v3:1,075,913..1,078,333(-)	-1.57597
PF3D7_0937300	rifin	Pf3D7_09_v3:1,474,431..1,475,704(+)	-1.57597
PF3D7_1330800	RNA-binding protein, putative	Pf3D7_13_v3:1,294,615..1,296,966(+)	-1.57597
PF3D7_0921600	tetratricopeptide repeat protein, putative	Pf3D7_09_v3:878,004..883,117(+)	-1.57597
PF3D7_1307700	TOM1-like protein, putative	Pf3D7_13_v3:344,525..348,232(+)	-1.57597
PF3D7_0505100	trafficking protein particle complex subunit 8, putative	Pf3D7_05_v3:220,839..229,253(+)	-1.57597
PF3D7_0101700	erythrocyte membrane protein 1 (PfEMP1), exon 2, pseudogene	Pf3D7_01_v3:84,791..86,152(-)	-1.57228
PF3D7_1312800	conserved Plasmodium protein, unknown function	Pf3D7_13_v3:536,702..544,523(-)	-1.56311
PF3D7_1351000	phosphatidylinositol transfer protein, putative	Pf3D7_13_v3:2,033,838..2,039,882(+)	-1.56311
PF3D7_1040600	rifin	Pf3D7_10_v3:1,619,086..1,620,244(+)	-1.5602
PF3D7_1329400	AMP deaminase, putative	Pf3D7_13_v3:1,243,172..1,246,344(+)	-1.55311
PF3D7_0615800	conserved oligomeric Golgi complex subunit 4, putative	Pf3D7_06_v3:657,939..661,789(-)	-1.55311
PF3D7_1125200	conserved Plasmodium protein, unknown function	Pf3D7_11_v3:989,159..990,301(-)	-1.55311
PF3D7_1134300	conserved Plasmodium protein, unknown function	Pf3D7_11_v3:1,333,536..1,340,219(+)	-1.55311
PF3D7_1144800	conserved Plasmodium protein, unknown function	Pf3D7_11_v3:1,774,750..1,776,726(+)	-1.55311
PF3D7_1302500	conserved Plasmodium protein, unknown function	Pf3D7_13_v3:131,849..140,594(-)	-1.55311
PF3D7_1369200	conserved Plasmodium protein, unknown function	Pf3D7_13_v3:2,749,595..2,756,107(+)	-1.55311
PF3D7_0210500	conserved Plasmodium protein, unknown function	Pf3D7_02_v3:427,490..431,530(+)	-1.55311
PF3D7_0609300	conserved Plasmodium protein, unknown function	Pf3D7_06_v3:396,242..399,289(+)	-1.55311
PF3D7_1014500	conserved Plasmodium protein, unknown function	Pf3D7_10_v3:576,579..580,478(+)	-1.55311
PF3D7_1218100	conserved Plasmodium protein, unknown function	Pf3D7_12_v3:706,227..708,196(+)	-1.55311
PF3D7_1237500	conserved Plasmodium protein, unknown function	Pf3D7_12_v3:1,561,534..1,566,579(-)	-1.55311
PF3D7_1433700	conserved Plasmodium protein, unknown function	Pf3D7_14_v3:1,342,484..1,348,994(-)	-1.55311
PF3D7_1029000	conserved Plasmodium protein, unknown function, pseudogene	Pf3D7_10_v3:1,187,503..1,189,589(-)	-1.55311
PF3D7_1449700	exosome complex exonuclease RRP6	Pf3D7_14_v3:2,038,132..2,041,542(-)	-1.55311
PF3D7_1210400	general transcription factor 3C polypeptide 5, putative	Pf3D7_12_v3:466,602..469,307(-)	-1.55311
PF3D7_1435300	glutamate synthase [NADH], putative	Pf3D7_14_v3:1,421,901..1,431,221(-)	-1.55311
PF3D7_0828200	leucine--tRNA ligase, putative	Pf3D7_08_v3:1,216,271..1,220,716(+)	-1.55311
PF3D7_1411700	methyltransferase, putative	Pf3D7_14_v3:475,249..477,297(+)	-1.55311
PF3D7_0705000	mRNA cap guanine-N7 methyltransferase, putative	Pf3D7_07_v3:246,259..250,152(-)	-1.55311
PF3D7_1246900	RAC-beta serine/threonine protein kinase	Pf3D7_12_v3:1,943,358..1,945,803(-)	-1.55311
PF3D7_1021800	schizont egress antigen-1	Pf3D7_10_v3:896,865..903,608(-)	-1.55311
PF3D7_0830100	unspecified product	Pf3D7_08_v3:1,280,935..1,283,761(+)	-1.55311
PF3D7_0525000	zinc finger protein, putative	Pf3D7_05_v3:1,036,229..1,038,343(+)	-1.55311
PF3D7_1019300	zinc finger protein, putative	Pf3D7_10_v3:774,929..780,487(-)	-1.55311
PF3D7_1373000	rifin	Pf3D7_13_v3:2,868,923..2,870,165(+)	-1.53754
PF3D7_0200400	stevor	Pf3D7_02_v3:38,287..39,303(-)	-1.5364
PF3D7_0930800	conserved Plasmodium membrane protein, unknown function	Pf3D7_09_v3:1,225,556..1,239,575(+)	-1.53074
PF3D7_1404600	adenylyl cyclase alpha	Pf3D7_14_v3:154,855..160,191(-)	-1.52412
PF3D7_1409100	aldo-keto reductase, putative	Pf3D7_14_v3:356,550..360,188(+)	-1.52412
PF3D7_0714400	calmodulin, putative	Pf3D7_07_v3:662,284..663,407(-)	-1.52412
PF3D7_1335700	conserved oligomeric Golgi complex subunit 3, putative	Pf3D7_13_v3:1,456,110..1,461,326(-)	-1.52412
PF3D7_1415500	conserved Plasmodium membrane protein, unknown function	Pf3D7_14_v3:624,486..628,250(-)	-1.52412
PF3D7_0106500	conserved Plasmodium protein, unknown function	Pf3D7_01_v3:274,315..278,550(+)	-1.52412
PF3D7_0313900	conserved Plasmodium protein, unknown function	Pf3D7_03_v3:562,366..565,656(-)	-1.52412
PF3D7_0908200	conserved Plasmodium protein, unknown function	Pf3D7_09_v3:378,035..382,996(+)	-1.52412
PF3D7_1139600	conserved Plasmodium protein, unknown function	Pf3D7_11_v3:1,580,594..1,582,483(+)	-1.52412
PF3D7_1304600	conserved Plasmodium protein, unknown function	Pf3D7_13_v3:237,361..241,233(+)	-1.52412
PF3D7_1340500	conserved Plasmodium protein, unknown function	Pf3D7_13_v3:1,613,197..1,616,805(-)	-1.52412
PF3D7_0609900	conserved Plasmodium protein, unknown function	Pf3D7_06_v3:425,805..431,858(+)	-1.52412
PF3D7_0819800	conserved Plasmodium protein, unknown function	Pf3D7_08_v3:891,658..898,502(-)	-1.52412
PF3D7_1227600	conserved Plasmodium protein, unknown function	Pf3D7_12_v3:1,124,788..1,128,340(+)	-1.52412
PF3D7_1413600	conserved Plasmodium protein, unknown function	Pf3D7_14_v3:538,869..540,572(+)	-1.52412
PF3D7_1442400	conserved Plasmodium protein, unknown function	Pf3D7_14_v3:1,717,171..1,723,512(+)	-1.52412
PF3D7_1454200	conserved Plasmodium protein, unknown function	Pf3D7_14_v3:2,222,490..2,226,704(-)	-1.52412
PF3D7_1457600	conserved Plasmodium protein, unknown function	Pf3D7_14_v3:2,363,578..2,365,370(+)	-1.52412
PF3D7_1462500	conserved Plasmodium protein, unknown function	Pf3D7_14_v3:2,544,824..2,549,785(-)	-1.52412
PF3D7_1004700	conserved protein, unknown function	Pf3D7_10_v3:220,018..221,353(-)	-1.52412
PF3D7_1018800	conserved protein, unknown function	Pf3D7_10_v3:750,215..752,665(+)	-1.52412
PF3D7_1417300	cysteine protease ATG4, putative	Pf3D7_14_v3:709,670..713,309(+)	-1.52412
PF3D7_1349400	cytidine and deoxycytidylate deaminase, putative	Pf3D7_13_v3:1,983,823..1,985,011(+)	-1.52412
PF3D7_0216000	DEAD/DEAH box helicase, putative	Pf3D7_02_v3:658,636..664,629(+)	-1.52412
PF3D7_1116600	dolichyl-diphosphooligosaccharide--protein glycosyltransferase subunit STT3, putative	Pf3D7_11_v3:626,709..629,432(-)	-1.52412
PF3D7_0922000	dynein intermediate chain, putative	Pf3D7_09_v3:890,057..893,267(+)	-1.52412
PF3D7_1001400	exported lipase 1	Pf3D7_10_v3:74,661..77,572(-)	-1.52412
PF3D7_1364900	ferrochelatase	Pf3D7_13_v3:2,606,397..2,608,050(-)	-1.52412
PF3D7_1244000	glucose inhibited division protein a homologue, putative	Pf3D7_12_v3:1,842,399..1,845,651(-)	-1.52412
PF3D7_0312400	glycogen synthase kinase 3	Pf3D7_03_v3:524,154..526,439(-)	-1.52412
PF3D7_1442200	GTP-binding protein, putative	Pf3D7_14_v3:1,708,528..1,711,530(-)	-1.52412
PF3D7_1118200	heat shock protein 90, putative	Pf3D7_11_v3:688,766..691,558(-)	-1.52412
PF3D7_1011900	heme oxygenase	Pf3D7_10_v3:460,335..461,993(-)	-1.52412
PF3D7_0817500	histidine triad nucleotide-binding protein 1	Pf3D7_08_v3:798,777..800,205(+)	-1.52412
PF3D7_1455800	LCCL domain-containing protein	Pf3D7_14_v3:2,285,113..2,290,227(+)	-1.52412
PF3D7_1338000	LMBR1 domain-containing protein, putative	Pf3D7_13_v3:1,536,463..1,540,353(+)	-1.52412
PF3D7_1340300	nucleolar complex protein 2, putative	Pf3D7_13_v3:1,607,323..1,610,190(+)	-1.52412
PF3D7_0714300	palmitoyltransferase DHHC4, putative	Pf3D7_07_v3:656,871..661,669(+)	-1.52412
PF3D7_1216700	perforin-like protein 2	Pf3D7_12_v3:663,061..666,282(+)	-1.52412
PF3D7_0221100	Plasmodium exported protein, unknown function, pseudogene	Pf3D7_02_v3:851,052..851,962(+)	-1.52412
PF3D7_0515100	rhomboid protease ROM9	Pf3D7_05_v3:624,719..626,481(-)	-1.52412
PF3D7_1124800	ribosome biogenesis regulatory protein, putative	Pf3D7_11_v3:976,880..977,936(-)	-1.52412
PF3D7_0307500	spindle and kinetochore-associated protein 2, putative	Pf3D7_03_v3:322,933..324,836(-)	-1.52412
PF3D7_1468800	splicing factor U2AF large subunit, putative	Pf3D7_14_v3:2,827,942..2,830,443(-)	-1.52412
PF3D7_0717300	transcription initiation factor IIE subunit alpha, putative	Pf3D7_07_v3:748,990..750,699(+)	-1.52412
PF3D7_1312400	translation initiation factor IF-2, putative	Pf3D7_13_v3:521,050..524,436(+)	-1.52412
PF3D7_1202500	trimethylguanosine synthase, putative	Pf3D7_12_v3:144,046..147,285(-)	-1.52412
PF3D7_0818800	U3 small nucleolar ribonucleoprotein protein IMP4, putative	Pf3D7_08_v3:855,654..856,742(-)	-1.52412
PF3D7_1307100	U3 small nucleolar RNA-associated protein 6, putative	Pf3D7_13_v3:327,893..330,928(+)	-1.52412
PF3D7_1448400	ubiquitin-protein ligase, putative	Pf3D7_14_v3:1,980,319..1,983,107(-)	-1.52412
PF3D7_0725700	unspecified product	Pf3D7_07_v3:1,085,848..1,086,212(+)	-1.52412
PF3D7_1370800	unspecified product	Pf3D7_13_v3:2,796,119..2,797,144(+)	-1.52412
PF3D7_1110500	vacuolar protein sorting-associated protein 35, putative	Pf3D7_11_v3:422,057..425,418(+)	-1.52412
PF3D7_0518600	WD repeat-containing protein 26, putative	Pf3D7_05_v3:769,310..773,140(+)	-1.52412
PF3D7_1458600	zinc finger protein, putative	Pf3D7_14_v3:2,406,668..2,410,159(+)	-1.52412
PF3D7_1468400	zinc finger protein, putative	Pf3D7_14_v3:2,809,478..2,812,066(+)	-1.52412
PF3D7_1138800	WD repeat-containing protein, putative	Pf3D7_11_v3:1,533,252..1,539,856(-)	-1.51757
PF3D7_1426800	conserved Plasmodium protein, unknown function	Pf3D7_14_v3:1,043,057..1,049,590(+)	-1.48784
PF3D7_0516800	AP2 domain transcription factor AP2-O2, putative	Pf3D7_05_v3:700,120..707,256(-)	-1.48636
PF3D7_0730500	conserved Plasmodium protein, unknown function	Pf3D7_07_v3:1,305,894..1,314,215(-)	-1.48636
PF3D7_1461800	conserved Plasmodium protein, unknown function	Pf3D7_14_v3:2,504,149..2,512,505(+)	-1.48636
PF3D7_1478900	unspecified product	Pf3D7_14_v3:3,247,032..3,251,019(+)	-1.48636
PF3D7_0830200	28S ribosomal RNA	Pf3D7_08_v3:1,284,578..1,288,948(+)	-1.48614
PF3D7_1036800	acetyl-CoA transporter, putative	Pf3D7_10_v3:1,448,692..1,451,646(-)	-1.48614
PF3D7_1112600	ATPase, putative	Pf3D7_11_v3:478,823..480,946(-)	-1.48614
PF3D7_1320100	ATP-dependent Clp protease adapter protein ClpS	Pf3D7_13_v3:834,180..835,308(-)	-1.48614
PF3D7_1459800	bax inhibitor 1, putative	Pf3D7_14_v3:2,446,983..2,448,298(-)	-1.48614
PF3D7_1212900	bromodomain protein 2, putative	Pf3D7_12_v3:568,569..571,835(-)	-1.48614
PF3D7_1238700	BTB/POZ domain-containing protein, putative	Pf3D7_12_v3:1,605,107..1,607,539(+)	-1.48614
PF3D7_1315600	CDP-diacylglycerol--inositol 3-phosphatidyltransferase	Pf3D7_13_v3:655,207..657,259(-)	-1.48614
PF3D7_1145100	coatomer subunit gamma, putative	Pf3D7_11_v3:1,783,357..1,786,563(-)	-1.48614
PF3D7_0921200	conserved Plasmodium membrane protein, unknown function	Pf3D7_09_v3:862,781..870,491(-)	-1.48614
PF3D7_0512500	conserved Plasmodium protein, unknown function	Pf3D7_05_v3:539,731..542,593(-)	-1.48614
PF3D7_0527600	conserved Plasmodium protein, unknown function	Pf3D7_05_v3:1,145,857..1,148,810(-)	-1.48614
PF3D7_0710700	conserved Plasmodium protein, unknown function	Pf3D7_07_v3:481,369..481,974(-)	-1.48614
PF3D7_0728800	conserved Plasmodium protein, unknown function	Pf3D7_07_v3:1,230,589..1,232,180(+)	-1.48614
PF3D7_1140600	conserved Plasmodium protein, unknown function	Pf3D7_11_v3:1,616,416..1,621,890(-)	-1.48614
PF3D7_1144400	conserved Plasmodium protein, unknown function	Pf3D7_11_v3:1,762,256..1,766,650(+)	-1.48614
PF3D7_1314100	conserved Plasmodium protein, unknown function	Pf3D7_13_v3:607,794..610,052(+)	-1.48614
PF3D7_1322400	conserved Plasmodium protein, unknown function	Pf3D7_13_v3:951,155..952,479(+)	-1.48614
PF3D7_1356000	conserved Plasmodium protein, unknown function	Pf3D7_13_v3:2,218,743..2,222,939(+)	-1.48614
PF3D7_1367400	conserved Plasmodium protein, unknown function	Pf3D7_13_v3:2,687,561..2,690,701(+)	-1.48614
PF3D7_0216500	conserved Plasmodium protein, unknown function	Pf3D7_02_v3:678,487..683,703(+)	-1.48614
PF3D7_0616900	conserved Plasmodium protein, unknown function	Pf3D7_06_v3:699,252..703,217(+)	-1.48614
PF3D7_0621000	conserved Plasmodium protein, unknown function	Pf3D7_06_v3:862,882..865,416(+)	-1.48614
PF3D7_1015400	conserved Plasmodium protein, unknown function	Pf3D7_10_v3:621,305..623,626(+)	-1.48614
PF3D7_1243400	conserved Plasmodium protein, unknown function	Pf3D7_12_v3:1,818,738..1,820,069(+)	-1.48614
PF3D7_1419000	conserved Plasmodium protein, unknown function	Pf3D7_14_v3:786,958..790,458(-)	-1.48614
PF3D7_1444400	conserved Plasmodium protein, unknown function	Pf3D7_14_v3:1,831,009..1,832,803(+)	-1.48614
PF3D7_1459500	conserved Plasmodium protein, unknown function	Pf3D7_14_v3:2,436,695..2,439,616(+)	-1.48614
PF3D7_1473500	conserved Plasmodium protein, unknown function	Pf3D7_14_v3:2,993,252..2,995,279(-)	-1.48614
PF3D7_1220200	conserved Plasmodium protein, unknown function, pseudogene	Pf3D7_12_v3:804,963..806,698(-)	-1.48614
PF3D7_1334100	conserved protein, unknown function	Pf3D7_13_v3:1,392,614..1,395,565(-)	-1.48614
PF3D7_1416400	conserved protein, unknown function	Pf3D7_14_v3:661,098..665,098(-)	-1.48614
PF3D7_1475200	conserved protein, unknown function	Pf3D7_14_v3:3,081,750..3,084,635(+)	-1.48614
PF3D7_0201700	DnaJ protein, putative	Pf3D7_02_v3:81,291..84,165(-)	-1.48614
PF3D7_1408400	FANCJ-like helicase, putative	Pf3D7_14_v3:313,975..317,457(-)	-1.48614
PF3D7_1443600	gamma-tubulin complex component, putative	Pf3D7_14_v3:1,784,933..1,790,629(-)	-1.48614
PF3D7_1419300	glutathione S-transferase	Pf3D7_14_v3:802,717..803,481(+)	-1.48614
PF3D7_1116800	heat shock protein 101	Pf3D7_11_v3:636,094..639,511(-)	-1.48614
PF3D7_1359200	high mobility group protein B4, putative	Pf3D7_13_v3:2,350,437..2,352,820(-)	-1.48614
PF3D7_1023400	HORMA domain protein, putative	Pf3D7_10_v3:985,350..986,988(+)	-1.48614
PF3D7_1448700	HSP20-like chaperone, putative	Pf3D7_14_v3:1,999,648..2,000,649(+)	-1.48614
PF3D7_0319400	kinesin-8, putative	Pf3D7_03_v3:810,081..814,172(+)	-1.48614
PF3D7_1303400	LisH domain-containing protein, putative	Pf3D7_13_v3:165,013..168,081(-)	-1.48614
PF3D7_1350100	lysine--tRNA ligase	Pf3D7_13_v3:2,005,962..2,007,950(-)	-1.48614
PF3D7_0409300	methyltransferase, putative	Pf3D7_04_v3:440,968..444,242(-)	-1.48614
PF3D7_0727500	mTERF domain-containing protein, putative	Pf3D7_07_v3:1,164,455..1,166,578(-)	-1.48614
PF3D7_1013500	phosphoinositide-specific phospholipase C	Pf3D7_10_v3:526,840..531,448(+)	-1.48614
PF3D7_1407900	plasmepsin I	Pf3D7_14_v3:288,297..289,655(+)	-1.48614
PF3D7_0301600	Plasmodium exported protein (hyp1), unknown function	Pf3D7_03_v3:91,115..93,463(-)	-1.48614
PF3D7_1149100	Plasmodium exported protein, unknown function	Pf3D7_11_v3:1,972,400..1,973,874(+)	-1.48614
PF3D7_0221650	Plasmodium exported protein, unknown function, pseudogene	Pf3D7_02_v3:866,843..867,511(+)	-1.48614
PF3D7_0712100	Plasmodium RNA of unknown function RUF6	Pf3D7_07_v3:538,520..538,654(+)	-1.48614
PF3D7_1127000	protein phosphatase, putative	Pf3D7_11_v3:1,056,198..1,058,054(-)	-1.48614
PF3D7_1104600	radial spoke head protein, putative	Pf3D7_11_v3:202,330..204,261(+)	-1.48614
PF3D7_1353400	Ran-binding protein, putative	Pf3D7_13_v3:2,139,728..2,143,222(+)	-1.48614
PF3D7_1453600	RAP protein, putative	Pf3D7_14_v3:2,199,371..2,204,708(-)	-1.48614
PF3D7_0729400	ribosome biogenesis protein BRX1, putative	Pf3D7_07_v3:1,252,847..1,254,097(+)	-1.48614
PF3D7_1131000	RNA-binding protein s1, putative	Pf3D7_11_v3:1,194,524..1,195,036(-)	-1.48614
PF3D7_0910400	selenide water dikinase, putative	Pf3D7_09_v3:477,777..481,358(-)	-1.48614
PF3D7_0208000	serine repeat antigen 1	Pf3D7_02_v3:322,338..325,723(-)	-1.48614
PF3D7_0102600	serine/threonine protein kinase, FIKK family	Pf3D7_01_v3:119,041..121,249(-)	-1.48614
PF3D7_1130700	structural maintenance of chromosomes protein 1, putative	Pf3D7_11_v3:1,180,160..1,185,616(-)	-1.48614
PF3D7_0507200	subtilisin-like protease 3	Pf3D7_05_v3:298,427..300,736(-)	-1.48614
PF3D7_1352500	thioredoxin-related protein, putative	Pf3D7_13_v3:2,093,365..2,094,337(-)	-1.48614
PF3D7_1013900	translation initiation factor eIF-2B subunit delta, putative	Pf3D7_10_v3:545,679..548,903(-)	-1.48614
PF3D7_1218900	WD repeat-containing protein, putative	Pf3D7_12_v3:740,994..743,147(-)	-1.48614
PF3D7_0906600	zinc finger protein, putative	Pf3D7_09_v3:320,811..323,342(-)	-1.48614
PF3D7_1337400	zinc finger protein, putative	Pf3D7_13_v3:1,506,965..1,508,977(+)	-1.48614

## Sheet: Table 3
Supplementary Table 3. 746 genes with positive Tajima's D values.
Gene	Product Description	Genomic Location (Gene)	Tajima's D-Togo
PF3D7_1148640	28S ribosomal RNA	Pf3D7_11_v3:1,928,934..1,933,138(+)	1.98152
PF3D7_0816700	trafficking protein particle complex subunit 2-like protein, putative	Pf3D7_08_v3:767,110..767,880(+)	1.81122
PF3D7_0609800	palmitoyltransferase DHHC2, putative	Pf3D7_06_v3:421,157..422,622(-)	1.81122
PF3D7_0519600	zinc finger protein, putative	Pf3D7_05_v3:812,648..814,915(+)	1.64955
PF3D7_0402900	probable protein, unknown function	Pf3D7_04_v3:172,506..172,914(-)	1.64955
PF3D7_1349100	nucleoside diphosphate hydrolase, putative	Pf3D7_13_v3:1,969,769..1,970,752(-)	1.64955
PF3D7_0716900	drug/metabolite transporter DMT2	Pf3D7_07_v3:736,370..737,338(+)	1.64955
PF3D7_0415700	conserved Plasmodium protein, unknown function	Pf3D7_04_v3:691,131..692,516(-)	1.64955
PF3D7_0612000	conserved Plasmodium protein, unknown function	Pf3D7_06_v3:507,678..508,286(-)	1.64955
PF3D7_1140200	conserved Plasmodium protein, unknown function	Pf3D7_11_v3:1,601,257..1,603,078(-)	1.64955
PF3D7_1236900	conserved Plasmodium protein, unknown function	Pf3D7_12_v3:1,534,519..1,535,879(-)	1.64955
PF3D7_1473000	conserved Plasmodium protein, unknown function	Pf3D7_14_v3:2,975,115..2,975,492(-)	1.64955
PF3D7_1316600	choline-phosphate cytidylyltransferase	Pf3D7_13_v3:691,014..694,125(+)	1.64955
PF3D7_1128400	bifunctional farnesyl/geranylgeranyl diphosphate synthase	Pf3D7_11_v3:1,104,216..1,106,505(-)	1.64955
PF3D7_0209600	transporter, putative	Pf3D7_02_v3:394,237..398,745(-)	1.63332
PF3D7_1000900	erythrocyte membrane protein 1 (PfEMP1), pseudogene	Pf3D7_10_v3:60,024..61,365(+)	1.56485
PF3D7_1125300	DNA-directed RNA polymerase	Pf3D7_11_v3:991,863..996,458(+)	1.55311
PF3D7_0717000	conserved Plasmodium membrane protein, unknown function	Pf3D7_07_v3:738,578..741,209(+)	1.54275
PF3D7_0102100	stevor, pseudogene	Pf3D7_01_v3:95,050..95,899(+)	1.52321
PF3D7_1035800	probable protein, unknown function	Pf3D7_10_v3:1,420,533..1,422,671(+)	1.45904
PF3D7_0112800	Plasmodium exported protein (hyp11), unknown function	Pf3D7_01_v3:481,809..482,618(-)	1.45904
PF3D7_1361500	PH domain-containing protein, putative	Pf3D7_13_v3:2,465,491..2,467,982(-)	1.45904
PF3D7_0824300	GTP-binding protein Obg2, putative	Pf3D7_08_v3:1,059,246..1,061,567(-)	1.45904
PF3D7_1322800	conserved protein, unknown function	Pf3D7_13_v3:960,166..960,646(+)	1.45904
PF3D7_0514500	conserved Plasmodium membrane protein, unknown function	Pf3D7_05_v3:605,027..606,330(-)	1.45904
PF3D7_1303000	ATP synthase-associated protein, putative	Pf3D7_13_v3:158,144..158,778(+)	1.45904
PF3D7_0414600	acylated pleckstrin-homology domain-containing protein, putative	Pf3D7_04_v3:658,620..659,538(-)	1.45904
PF3D7_0207600	serine repeat antigen 5	Pf3D7_02_v3:303,593..307,027(-)	1.42303
PF3D7_0934100	TFIIH basal transcription factor complex helicase XPD subunit	Pf3D7_09_v3:1,343,385..1,346,555(+)	1.38054
PF3D7_0806100	conserved Plasmodium protein, unknown function	Pf3D7_08_v3:330,651..332,678(+)	1.38054
PF3D7_0532500	Plasmodium exported protein, unknown function	Pf3D7_05_v3:1,316,342..1,316,846(+)	1.35446
PF3D7_0818500	zinc finger protein, putative	Pf3D7_08_v3:842,317..843,215(+)	1.34164
PF3D7_1029200	WD repeat-containing protein, putative	Pf3D7_10_v3:1,195,677..1,197,344(+)	1.34164
PF3D7_1314800	ubiquitin-like protein, putative	Pf3D7_13_v3:629,766..630,444(-)	1.34164
PF3D7_1365900	ubiquitin-60S ribosomal protein L40	Pf3D7_13_v3:2,632,534..2,633,260(-)	1.34164
PF3D7_1117100	ubiquitin carboxyl-terminal hydrolase UCH54	Pf3D7_11_v3:652,579..653,976(+)	1.34164
PF3D7_0109400	tubulin-specific chaperone a, putative	Pf3D7_01_v3:374,439..375,087(-)	1.34164
PF3D7_0210700	syntaxin, Qa-SNARE family	Pf3D7_02_v3:436,050..436,994(+)	1.34164
PF3D7_0623500	superoxide dismutase [Fe]	Pf3D7_06_v3:952,906..954,848(-)	1.34164
PF3D7_1372500	stevor, pseudogene	Pf3D7_13_v3:2,854,544..2,855,568(-)	1.34164
PF3D7_0608310	sorting assembly machinery 50 kDa subunit, putative	Pf3D7_06_v3:348,010..349,371(+)	1.34164
PF3D7_1109800	small nucleolar RNA snoR12	Pf3D7_11_v3:395,252..395,336(-)	1.34164
PF3D7_0320700	signal peptidase complex subunit 2	Pf3D7_03_v3:865,014..866,420(+)	1.34164
PF3D7_0629900	sec14-like cytosolic factor or phosphatidylinositol/phosphatidylcholine transfer protein, putative	Pf3D7_06_v3:1,250,412..1,251,651(+)	1.34164
PF3D7_1332500	SAM-dependent RNA methyltransferase, putative	Pf3D7_13_v3:1,340,786..1,341,442(+)	1.34164
PF3D7_0622500	RNA methyltransferase, putative	Pf3D7_06_v3:912,406..913,710(-)	1.34164
PF3D7_0219600	replication factor C subunit 1, putative	Pf3D7_02_v3:779,418..782,132(-)	1.34164
PF3D7_1446400	pyruvate dehydrogenase E1 component subunit beta	Pf3D7_14_v3:1,902,916..1,904,163(-)	1.34164
PF3D7_1116200	pyridoxine biosynthesis protein PDX2	Pf3D7_11_v3:615,744..617,186(-)	1.34164
PF3D7_0321400	protein kinase, putative	Pf3D7_03_v3:894,761..896,112(+)	1.34164
PF3D7_1238900	protein kinase 2	Pf3D7_12_v3:1,615,323..1,616,852(-)	1.34164
PF3D7_0111300	P-loop containing nucleoside triphosphate hydrolase, putative	Pf3D7_01_v3:431,539..435,042(-)	1.34164
PF3D7_1038500	Plasmodium exported protein, unknown function	Pf3D7_10_v3:1,548,455..1,549,731(-)	1.34164
PF3D7_0402100	Plasmodium exported protein (PHISTb), unknown function	Pf3D7_04_v3:123,588..125,464(-)	1.34164
PF3D7_0424900	Plasmodium exported protein (PHISTa), unknown function	Pf3D7_04_v3:1,127,779..1,128,802(+)	1.34164
PF3D7_1001300	Plasmodium exported protein (PHISTa), unknown function	Pf3D7_10_v3:72,934..73,917(-)	1.34164
PF3D7_0201500	Plasmodium exported protein (hyp9), unknown function	Pf3D7_02_v3:73,441..74,396(-)	1.34164
PF3D7_0922500	phosphoglycerate kinase	Pf3D7_09_v3:913,230..914,480(+)	1.34164
PF3D7_0631400	Pfmc-2TM Maurer's cleft two transmembrane protein	Pf3D7_06_v3:1,318,327..1,319,116(-)	1.34164
PF3D7_0320500	nicotinamidase, putative	Pf3D7_03_v3:860,813..862,102(+)	1.34164
PF3D7_0514700	MORN repeat protein, putative	Pf3D7_05_v3:610,089..614,771(+)	1.34164
PF3D7_0418800	MOLO1 domain-containing protein, putative	Pf3D7_04_v3:843,562..845,169(+)	1.34164
PF3D7_0102700	merozoite-associated tryptophan-rich antigen	Pf3D7_01_v3:124,517..125,484(+)	1.34164
PF3D7_0715600	GTP-binding translation elongation factor tu family protein, putative	Pf3D7_07_v3:691,068..693,332(+)	1.34164
PF3D7_0319600	elongation factor 1-delta, putative	Pf3D7_03_v3:817,913..818,695(+)	1.34164
PF3D7_1145400	dynamin-like protein	Pf3D7_11_v3:1,800,544..1,803,550(-)	1.34164
PF3D7_0918800	dihydrouridine synthase, putative	Pf3D7_09_v3:772,646..774,379(-)	1.34164
PF3D7_0915700	cytochrome c oxidase subunit ApiCOX30, putative	Pf3D7_09_v3:661,481..662,326(-)	1.34164
PF3D7_0716600	cysteine desulfurase	Pf3D7_07_v3:725,296..727,219(+)	1.34164
PF3D7_0934200	conserved protein, unknown function	Pf3D7_09_v3:1,346,858..1,347,295(-)	1.34164
PF3D7_1214000	conserved protein, unknown function	Pf3D7_12_v3:600,954..601,564(-)	1.34164
PF3D7_0105400	conserved Plasmodium protein, unknown function	Pf3D7_01_v3:226,681..227,285(-)	1.34164
PF3D7_0304300	conserved Plasmodium protein, unknown function	Pf3D7_03_v3:212,283..216,572(+)	1.34164
PF3D7_0410500	conserved Plasmodium protein, unknown function	Pf3D7_04_v3:475,944..476,585(-)	1.34164
PF3D7_0521000	conserved Plasmodium protein, unknown function	Pf3D7_05_v3:859,373..861,063(-)	1.34164
PF3D7_0720300	conserved Plasmodium protein, unknown function	Pf3D7_07_v3:880,465..880,863(-)	1.34164
PF3D7_0729600	conserved Plasmodium protein, unknown function	Pf3D7_07_v3:1,258,787..1,259,730(+)	1.34164
PF3D7_0801400	conserved Plasmodium protein, unknown function	Pf3D7_08_v3:104,525..104,888(-)	1.34164
PF3D7_0810700	conserved Plasmodium protein, unknown function	Pf3D7_08_v3:546,163..547,365(-)	1.34164
PF3D7_0906800	conserved Plasmodium protein, unknown function	Pf3D7_09_v3:332,255..334,597(-)	1.34164
PF3D7_0929300	conserved Plasmodium protein, unknown function	Pf3D7_09_v3:1,171,339..1,173,483(+)	1.34164
PF3D7_1023800	conserved Plasmodium protein, unknown function	Pf3D7_10_v3:994,322..996,788(+)	1.34164
PF3D7_1226200	conserved Plasmodium protein, unknown function	Pf3D7_12_v3:1,059,718..1,061,469(-)	1.34164
PF3D7_1234900	conserved Plasmodium protein, unknown function	Pf3D7_12_v3:1,458,233..1,459,182(+)	1.34164
PF3D7_1317300	conserved Plasmodium protein, unknown function	Pf3D7_13_v3:730,859..732,293(-)	1.34164
PF3D7_1327400	conserved Plasmodium protein, unknown function	Pf3D7_13_v3:1,152,603..1,153,511(-)	1.34164
PF3D7_1135300	conserved Plasmodium membrane protein, unknown function	Pf3D7_11_v3:1,381,015..1,382,244(-)	1.34164
PF3D7_0504400	ATP-dependent helicase, putative	Pf3D7_05_v3:172,150..174,417(+)	1.34164
PF3D7_0102900	aspartate--tRNA ligase	Pf3D7_01_v3:128,960..130,840(-)	1.34164
PF3D7_0423400	apical asparagine-rich protein AARP	Pf3D7_04_v3:1,055,665..1,056,318(+)	1.34164
PF3D7_1302800	40S ribosomal protein S7, putative	Pf3D7_13_v3:150,783..151,635(-)	1.34164
PF3D7_1242700	40S ribosomal protein S17, putative	Pf3D7_12_v3:1,803,653..1,804,483(+)	1.34164
PF3D7_0316800	40S ribosomal protein S15A, putative	Pf3D7_03_v3:677,842..678,474(+)	1.34164
PF3D7_1030500	26S proteasome regulatory subunit RPN9, putative	Pf3D7_10_v3:1,244,215..1,245,396(+)	1.34164
PF3D7_0417900	conserved Plasmodium protein, unknown function	Pf3D7_04_v3:790,724..792,985(+)	1.3352
PF3D7_0302300	erythrocyte membrane protein 1 (PfEMP1), pseudogene	Pf3D7_03_v3:125,992..130,235(-)	1.32775
PF3D7_0415200	conserved Plasmodium protein, unknown function	Pf3D7_04_v3:672,500..679,138(-)	1.29919
PF3D7_0806300	ferlin-like protein, putative	Pf3D7_08_v3:337,902..343,254(-)	1.28799
PF3D7_1428900	conserved Plasmodium protein, unknown function	Pf3D7_14_v3:1,134,854..1,139,191(-)	1.28799
PF3D7_1035400	merozoite surface protein 3	Pf3D7_10_v3:1,404,195..1,405,259(+)	1.27765
PF3D7_1253000	gametocyte erythrocyte cytosolic protein	Pf3D7_12_v3:2,168,181..2,169,759(+)	1.2699
PF3D7_0201600	PHISTb domain-containing RESA-like protein 1	Pf3D7_02_v3:77,251..78,808(-)	1.25357
PF3D7_1303200	SNARE protein, putative	Pf3D7_13_v3:160,488..161,660(-)	1.20798
PF3D7_1017700	conserved Plasmodium protein, unknown function	Pf3D7_10_v3:709,507..710,826(+)	1.18198
PF3D7_1333800	Voldacs domain-containing protein, putative	Pf3D7_13_v3:1,382,631..1,383,335(+)	1.16843
PF3D7_1446000	U5 spliceosomal RNA	Pf3D7_14_v3:1,889,413..1,889,529(+)	1.16843
PF3D7_1002400	transformer-2 protein homolog beta, putative	Pf3D7_10_v3:121,115..123,291(+)	1.16843
PF3D7_0811900	RNA-binding protein, putative	Pf3D7_08_v3:596,190..600,328(+)	1.16843
PF3D7_1003200	ribosome-binding factor A, putative	Pf3D7_10_v3:149,342..150,038(+)	1.16843
PF3D7_1411200	rhomboid protease ROM8	Pf3D7_14_v3:452,175..454,879(-)	1.16843
PF3D7_0800800	Plasmodium exported protein (hyp7), unknown function	Pf3D7_08_v3:79,823..80,642(+)	1.16843
PF3D7_1137100	mitochondrial ribosomal protein S9 precursor, putative	Pf3D7_11_v3:1,462,168..1,463,070(+)	1.16843
PF3D7_0322500	iron-sulfur assembly protein, putative	Pf3D7_03_v3:945,537..946,751(-)	1.16843
PF3D7_1302600	deoxyhypusine hydroxylase	Pf3D7_13_v3:142,860..144,095(-)	1.16843
PF3D7_1336600	conserved protein, unknown function	Pf3D7_13_v3:1,480,954..1,481,702(+)	1.16843
PF3D7_0629500	amino acid transporter AAT1	Pf3D7_06_v3:1,213,948..1,216,005(-)	1.16843
PF3D7_0415300	cdc2-related protein kinase 3	Pf3D7_04_v3:681,810..685,968(+)	1.15637
PF3D7_1319000	conserved Plasmodium protein, unknown function	Pf3D7_13_v3:784,110..786,992(+)	1.1083
PF3D7_0508800	single-stranded DNA-binding protein	Pf3D7_05_v3:363,588..364,442(-)	1.10686
PF3D7_0820500	protein transport protein YIF1, putative	Pf3D7_08_v3:925,113..927,671(+)	1.10686
PF3D7_0312100	E3 ubiquitin-protein ligase	Pf3D7_03_v3:513,752..516,262(+)	1.10686
PF3D7_0313400	conserved Plasmodium protein, unknown function	Pf3D7_03_v3:545,828..548,182(-)	1.10686
PF3D7_1137300	CLPTM1 domain-containing protein, putative	Pf3D7_11_v3:1,466,197..1,468,266(-)	1.10686
PF3D7_0805000	alpha/beta hydrolase, putative	Pf3D7_08_v3:283,066..284,522(-)	1.10686
PF3D7_1335100	merozoite surface protein 7	Pf3D7_13_v3:1,419,086..1,420,141(-)	1.07565
PF3D7_0501200	parasite-infected erythrocyte surface protein	Pf3D7_05_v3:64,065..65,489(+)	1.0756
PF3D7_0808400	coatomer subunit epsilon, putative	Pf3D7_08_v3:423,527..424,536(+)	1.0756
PF3D7_0516200	40S ribosomal protein S11	Pf3D7_05_v3:675,809..676,614(-)	1.0756
PF3D7_0910000	SET domain protein, putative	Pf3D7_09_v3:452,399..455,743(-)	1.05681
PF3D7_0710100	conserved protein, unknown function	Pf3D7_07_v3:460,057..461,436(+)	1.05681
PF3D7_0412200	conserved Plasmodium protein, unknown function	Pf3D7_04_v3:541,811..542,809(-)	1.05681
PF3D7_0405500	conserved Plasmodium protein, unknown function	Pf3D7_04_v3:301,259..302,267(-)	1.04431
PF3D7_0308200	T-complex protein 1 subunit eta	Pf3D7_03_v3:362,342..364,233(-)	1.03541
PF3D7_0820300	conserved Plasmodium protein, unknown function	Pf3D7_08_v3:919,055..920,896(+)	1.03541
PF3D7_0304700	conserved Plasmodium protein, unknown function	Pf3D7_03_v3:224,160..225,793(-)	1.02876
PF3D7_0410000	erythrocyte vesicle protein 1	Pf3D7_04_v3:464,732..467,339(-)	1.02361
PF3D7_0422800	serpentine receptor, putative	Pf3D7_04_v3:1,042,564..1,044,896(+)	1.0195
PF3D7_1253100	Plasmodium exported protein (PHISTa), unknown function	Pf3D7_12_v3:2,171,342..2,172,349(+)	1.0195
PF3D7_0629300	phospholipase, putative	Pf3D7_06_v3:1,205,190..1,207,781(+)	1.00902
PF3D7_0905700	autophagy-related protein 3, putative	Pf3D7_09_v3:284,200..286,640(-)	1.00902
PF3D7_0602600	SAC3 domain-containing protein, putative	Pf3D7_06_v3:107,037..111,664(-)	0.9859
PF3D7_0532700	erythrocyte membrane protein 1 (PfEMP1), pseudogene	Pf3D7_05_v3:1,322,400..1,323,249(-)	0.94616
PF3D7_0905600	WD repeat-containing protein 66, putative	Pf3D7_09_v3:280,207..284,102(+)	0.9213
PF3D7_0220900	Plasmodium exported protein, unknown function, pseudogene	Pf3D7_02_v3:845,600..846,375(-)	0.9075
PF3D7_0630700	bifunctional methylenetetrahydrofolate dehydrogenase/cyclohydrolase, putative	Pf3D7_06_v3:1,285,058..1,287,031(+)	0.8943
PF3D7_1401050	erythrocyte membrane protein 1 (PfEMP1), exon 2, pseudogene	Pf3D7_14_v3:39,081..40,440(+)	0.88581
PF3D7_1324500	DEAD box helicase, putative	Pf3D7_13_v3:1,023,260..1,027,743(-)	0.87554
PF3D7_0422000	steroid dehydrogenase, putative	Pf3D7_04_v3:998,647..1,000,185(+)	0.86284
PF3D7_0318400	conserved Plasmodium protein, unknown function	Pf3D7_03_v3:761,693..765,439(-)	0.86284
PF3D7_0414200	calmodulin-like protein	Pf3D7_04_v3:647,389..648,388(-)	0.86284
PF3D7_0217300	AP-2 complex subunit sigma, putative	Pf3D7_02_v3:715,798..716,549(-)	0.86284
PF3D7_1460400	ubiquitin carboxyl-terminal hydrolase isozyme L3	Pf3D7_14_v3:2,461,321..2,463,104(+)	0.84674
PF3D7_1334300	MSP7-like protein	Pf3D7_13_v3:1,400,897..1,402,276(-)	0.84674
PF3D7_1334500	MSP7-like protein	Pf3D7_13_v3:1,405,731..1,407,512(-)	0.84674
PF3D7_0221800	hypothetical protein	Pf3D7_02_v3:873,131..873,319(+)	0.84674
PF3D7_0710400	DNA repair protein RAD14, putative	Pf3D7_07_v3:474,623..475,720(+)	0.84674
PF3D7_0630900	ATP-dependent RNA helicase HAS1	Pf3D7_06_v3:1,291,035..1,292,972(-)	0.84674
PF3D7_0828500	translation initiation factor eIF-2B subunit alpha, putative	Pf3D7_08_v3:1,226,750..1,228,409(-)	0.82563
PF3D7_0923900	polyadenylate-binding protein 2, putative	Pf3D7_09_v3:966,795..968,069(-)	0.82563
PF3D7_1102500	Plasmodium exported protein (PHISTb), unknown function	Pf3D7_11_v3:119,412..121,506(-)	0.82563
PF3D7_0401800	Plasmodium exported protein (PHISTb), unknown function	Pf3D7_04_v3:103,742..105,603(-)	0.82563
PF3D7_0528100	AP-1 complex subunit beta, putative	Pf3D7_05_v3:1,157,840..1,161,553(-)	0.82563
PF3D7_0602800	JmjC domain-containing protein, putative	Pf3D7_06_v3:116,084..118,024(+)	0.82556
PF3D7_1000600	rifin	Pf3D7_10_v3:51,349..52,599(-)	0.81517
PF3D7_0313100	ubiquitin-protein ligase, putative	Pf3D7_03_v3:539,743..542,810(+)	0.79674
PF3D7_1124400	U6 snRNA-associated Sm-like protein LSm1, putative	Pf3D7_11_v3:964,675..965,360(-)	0.79674
PF3D7_1335400	reticulocyte binding protein 2 homologue a	Pf3D7_13_v3:1,440,779..1,450,385(+)	0.79674
PF3D7_1235900	pre-mRNA-splicing factor SYF1, putative	Pf3D7_12_v3:1,497,687..1,501,411(-)	0.79674
PF3D7_1401200	Plasmodium exported protein, unknown function	Pf3D7_14_v3:46,833..47,744(+)	0.79674
PF3D7_0216600	MtN3-like protein	Pf3D7_02_v3:686,485..688,545(+)	0.79674
PF3D7_1016900	early transcribed membrane protein 10.3	Pf3D7_10_v3:682,182..682,508(-)	0.79674
PF3D7_1232200	dihydrolipoyl dehydrogenase, mitochondrial	Pf3D7_12_v3:1,333,134..1,334,896(+)	0.79674
PF3D7_1220400	debranching enzyme-associated ribonuclease, putative	Pf3D7_12_v3:816,909..818,468(+)	0.79674
PF3D7_0725300	conserved protein, unknown function	Pf3D7_07_v3:1,072,202..1,074,754(-)	0.79674
PF3D7_0208700	conserved Plasmodium protein, unknown function, unspecified product	Pf3D7_02_v3:356,501..358,014(-)	0.79674
PF3D7_0718900	conserved Plasmodium protein, unknown function	Pf3D7_07_v3:835,957..836,861(+)	0.79674
PF3D7_0630400	conserved Plasmodium protein, unknown function	Pf3D7_06_v3:1,272,363..1,273,532(-)	0.79674
PF3D7_0204500	aspartate transaminase	Pf3D7_02_v3:198,353..199,570(-)	0.79674
PF3D7_0425100	Plasmodium exported protein (hyp6), unknown function	Pf3D7_04_v3:1,134,415..1,135,175(-)	0.78606
PF3D7_0731500	erythrocyte binding antigen-175	Pf3D7_07_v3:1,358,055..1,362,929(+)	0.76965
PF3D7_0937100	Plasmodium exported protein, unknown function	Pf3D7_09_v3:1,468,546..1,469,417(-)	0.7691
PF3D7_0720400	apoptosis-inducing factor, putative	Pf3D7_07_v3:882,936..884,988(+)	0.7691
PF3D7_1229500	T-complex protein 1 subunit gamma	Pf3D7_12_v3:1,211,788..1,213,563(+)	0.75467
PF3D7_0709050	small nucleolar RNA	Pf3D7_07_v3:406,820..407,448(-)	0.75467
PF3D7_0617500	rifin, pseudogene	Pf3D7_06_v3:735,368..736,327(+)	0.75467
PF3D7_0501600	rhoptry-associated protein 2	Pf3D7_05_v3:84,041..85,237(-)	0.75467
PF3D7_0532600	Plasmodium exported protein, unknown function	Pf3D7_05_v3:1,318,531..1,319,229(-)	0.75467
PF3D7_0219700	Plasmodium exported protein (PHISTc), unknown function	Pf3D7_02_v3:783,723..784,828(-)	0.75467
PF3D7_1201200	Plasmodium exported protein (PHISTa-like), unknown function	Pf3D7_12_v3:89,934..90,749(+)	0.75467
PF3D7_1372300	Plasmodium exported protein (PHIST), unknown function	Pf3D7_13_v3:2,845,767..2,846,538(+)	0.75467
PF3D7_1202400	peptidyl-prolyl cis-trans isomerase	Pf3D7_12_v3:141,642..143,268(-)	0.75467
PF3D7_0201800	knob associated heat shock protein 40	Pf3D7_02_v3:86,832..88,791(-)	0.75467
PF3D7_1134000	heat shock protein 70	Pf3D7_11_v3:1,320,114..1,322,105(+)	0.75467
PF3D7_1349200	glutamate--tRNA ligase, putative	Pf3D7_13_v3:1,971,890..1,974,481(-)	0.75467
PF3D7_1422500	ERAD-associated E3 ubiquitin-protein ligase HRD1	Pf3D7_14_v3:906,620..908,892(+)	0.75467
PF3D7_1240100	early transcribed membrane protein 12	Pf3D7_12_v3:1,685,094..1,685,411(-)	0.75467
PF3D7_0931600	conserved protein, unknown function	Pf3D7_09_v3:1,268,277..1,269,415(+)	0.75467
PF3D7_1340400	conserved Plasmodium protein, unknown function	Pf3D7_13_v3:1,610,715..1,611,989(-)	0.75467
PF3D7_1227700	conserved Plasmodium protein, unknown function	Pf3D7_12_v3:1,128,939..1,131,686(-)	0.75467
PF3D7_1030200	claudin-like apicomplexan microneme protein, putative	Pf3D7_10_v3:1,230,561..1,231,913(-)	0.75467
PF3D7_1473300	CKK domain-containing protein, putative	Pf3D7_14_v3:2,984,062..2,987,932(+)	0.75467
PF3D7_0529500	cell cycle regulator protein, putative	Pf3D7_05_v3:1,206,473..1,207,679(+)	0.75467
PF3D7_1410400	rhoptry-associated protein 1	Pf3D7_14_v3:420,442..422,790(+)	0.74802
PF3D7_1131800	oxysterol-binding protein, putative	Pf3D7_11_v3:1,227,220..1,231,950(-)	0.72709
PF3D7_0731800	alpha/beta hydrolase, putative	Pf3D7_07_v3:1,378,618..1,380,769(+)	0.72232
PF3D7_0425400	Plasmodium exported protein (PHISTa), unknown function	Pf3D7_04_v3:1,143,992..1,144,824(+)	0.71866
PF3D7_0605800	DNA repair protein RAD50, putative	Pf3D7_06_v3:237,811..244,521(-)	0.71614
PF3D7_1216600	cell traversal protein for ookinetes and sporozoites	Pf3D7_12_v3:659,738..660,286(-)	0.71366
PF3D7_0414100	conserved Plasmodium membrane protein, unknown function	Pf3D7_04_v3:634,029..638,905(-)	0.70058
PF3D7_0503900	conserved Plasmodium protein, unknown function	Pf3D7_05_v3:153,889..156,057(-)	0.69027
PF3D7_0422100	transmembrane emp24 domain-containing protein, putative	Pf3D7_04_v3:1,001,613..1,002,770(+)	0.68731
PF3D7_1205600	tetratricopeptide repeat protein, putative	Pf3D7_12_v3:249,336..251,399(-)	0.68731
PF3D7_1404300	secreted ookinete adhesive protein, putative	Pf3D7_14_v3:150,000..150,608(+)	0.68731
PF3D7_1241700	replication factor C subunit 4, putative	Pf3D7_12_v3:1,778,154..1,779,411(+)	0.68731
PF3D7_1012400	hypoxanthine-guanine phosphoribosyltransferase	Pf3D7_10_v3:475,327..476,563(-)	0.68731
PF3D7_1429500	diphthamide biosynthesis protein 2, putative	Pf3D7_14_v3:1,164,332..1,166,566(+)	0.68731
PF3D7_1238400	conserved protein, unknown function	Pf3D7_12_v3:1,592,402..1,593,632(-)	0.68731
PF3D7_1472300	conserved protein, unknown function	Pf3D7_14_v3:2,954,108..2,957,108(+)	0.68731
PF3D7_0933300	conserved Plasmodium protein, unknown function	Pf3D7_09_v3:1,320,345..1,323,293(+)	0.68731
PF3D7_0203600	conserved Plasmodium protein, unknown function	Pf3D7_02_v3:166,144..168,051(+)	0.68731
PF3D7_1217500	conserved Plasmodium protein, unknown function	Pf3D7_12_v3:693,067..693,711(+)	0.68731
PF3D7_0321600	ATP-dependent RNA helicase DDX42, putative	Pf3D7_03_v3:900,857..903,369(+)	0.68731
PF3D7_0404900	6-cysteine protein P41	Pf3D7_04_v3:267,244..268,380(-)	0.68731
PF3D7_1371300	28S ribosomal RNA	Pf3D7_13_v3:2,802,945..2,807,159(+)	0.68731
PF3D7_0708400	heat shock protein 90	Pf3D7_07_v3:381,592..384,614(+)	0.68207
PF3D7_0830800	surface-associated interspersed protein 8.2 (SURFIN 8.2)	Pf3D7_08_v3:1,310,637..1,316,955(+)	0.66717
PF3D7_0701900	Plasmodium exported protein, unknown function	Pf3D7_07_v3:79,890..82,943(-)	0.66276
PF3D7_1301800	surface-associated interspersed protein 13.1 (SURFIN 13.1), pseudogene	Pf3D7_13_v3:102,842..109,471(+)	0.65744
PF3D7_0630800	TPH domain-containing protein, putative	Pf3D7_06_v3:1,288,237..1,290,805(+)	0.6527
PF3D7_0704200	tRNA m5C-methyltransferase, putative	Pf3D7_07_v3:191,309..194,890(-)	0.64916
PF3D7_1012200	rhoptry associated adhesin	Pf3D7_10_v3:470,979..471,933(+)	0.64916
PF3D7_0102400	lysophospholipase, putative, pseudogene	Pf3D7_01_v3:107,197..108,348(-)	0.64916
PF3D7_0604300	conserved Plasmodium protein, unknown function	Pf3D7_06_v3:182,216..184,537(+)	0.64916
PF3D7_1402900	conserved Plasmodium protein, unknown function	Pf3D7_14_v3:106,370..109,234(+)	0.64916
PF3D7_0311800	ATP synthase F0 subunit d-like protein, putative	Pf3D7_03_v3:506,655..508,846(+)	0.64916
PF3D7_0532300	Plasmodium exported protein (PHISTb), unknown function	Pf3D7_05_v3:1,308,278..1,309,940(+)	0.6439
PF3D7_0516300	tRNA pseudouridine synthase, putative	Pf3D7_05_v3:678,910..680,955(+)	0.64078
PF3D7_0713100	Pfmc-2TM Maurer's cleft two transmembrane protein	Pf3D7_07_v3:605,653..606,440(+)	0.6131
PF3D7_1004600	conserved Plasmodium membrane protein, unknown function	Pf3D7_10_v3:215,717..219,759(+)	0.61023
PF3D7_1110200	pre-mRNA-processing factor 6, putative	Pf3D7_11_v3:405,495..409,717(+)	0.60824
PF3D7_0532800	stevor, pseudogene	Pf3D7_05_v3:1,324,239..1,325,027(-)	0.60357
PF3D7_0302600	ABC transporter B family member 4, putative	Pf3D7_03_v3:141,556..145,653(+)	0.5977
PF3D7_0930400	zinc finger protein, putative	Pf3D7_09_v3:1,207,974..1,211,703(+)	0.59446
PF3D7_1342500	sporozoite protein essential for cell traversal	Pf3D7_13_v3:1,669,694..1,670,956(-)	0.59446
PF3D7_0810500	protein phosphatase PPM7, putative	Pf3D7_08_v3:534,469..536,619(-)	0.59446
PF3D7_0424600	Plasmodium exported protein (PHISTb), unknown function	Pf3D7_04_v3:1,113,345..1,114,486(-)	0.59446
PF3D7_1141900	inner membrane complex protein 1b, putative	Pf3D7_11_v3:1,676,255..1,677,769(-)	0.59446
PF3D7_0418900	conserved protein, unknown function	Pf3D7_04_v3:847,231..849,059(+)	0.59446
PF3D7_0918700	conserved Plasmodium protein, unknown function	Pf3D7_09_v3:769,452..772,105(+)	0.59446
PF3D7_0404800	conserved Plasmodium protein, unknown function	Pf3D7_04_v3:264,305..266,170(-)	0.58987
PF3D7_1200600	erythrocyte membrane protein 1, PfEMP1	Pf3D7_12_v3:46,788..56,805(-)	0.57512
PF3D7_0420100	serine/threonine protein kinase RIO2	Pf3D7_04_v3:907,056..908,801(+)	0.5691
PF3D7_1102600	Plasmodium exported protein, unknown function	Pf3D7_11_v3:123,818..124,736(-)	0.5691
PF3D7_1437000	N-acetyltransferase, GNAT family, putative	Pf3D7_14_v3:1,502,648..1,504,861(+)	0.5691
PF3D7_1002800	DnaJ protein, putative	Pf3D7_10_v3:132,995..137,272(+)	0.5691
PF3D7_0827000	ATP-dependent RNA helicase DBP10, putative	Pf3D7_08_v3:1,167,579..1,171,448(-)	0.56886
PF3D7_1254800	rifin	Pf3D7_12_v3:2,228,632..2,229,740(-)	0.56703
PF3D7_1475800	conserved Plasmodium protein, unknown function	Pf3D7_14_v3:3,120,854..3,121,849(+)	0.56346
PF3D7_0521300	zinc finger protein, putative	Pf3D7_05_v3:870,184..874,570(-)	0.55902
PF3D7_0818100	zinc finger protein, putative	Pf3D7_08_v3:824,564..826,518(+)	0.55902
PF3D7_1220000	zinc finger protein, putative	Pf3D7_12_v3:798,304..799,611(-)	0.55902
PF3D7_1464200	zinc finger protein, putative	Pf3D7_14_v3:2,598,842..2,599,954(-)	0.55902
PF3D7_1224400	WD repeat-containing protein, putative	Pf3D7_12_v3:994,255..996,438(+)	0.55902
PF3D7_1356300	ubiquitin-conjugating enzyme E2, putative	Pf3D7_13_v3:2,231,883..2,233,248(+)	0.55902
PF3D7_1344500	U6 snRNA phosphodiesterase, putative	Pf3D7_13_v3:1,787,820..1,788,869(-)	0.55902
PF3D7_0822800	U5 small nuclear ribonucleoprotein 40 kDa protein, putative	Pf3D7_08_v3:1,005,836..1,006,810(+)	0.55902
PF3D7_1317000	U4/U6.U5 tri-snRNP-associated protein 2, putative	Pf3D7_13_v3:708,346..710,268(+)	0.55902
PF3D7_1369700	U2 small nuclear ribonucleoprotein A', putative	Pf3D7_13_v3:2,778,005..2,779,071(-)	0.55902
PF3D7_1248000	tRNA-splicing endonuclease, putative	Pf3D7_12_v3:1,973,584..1,974,246(+)	0.55902
PF3D7_1369900	tRNA Tryptophan	Pf3D7_13_v3:2,781,080..2,781,151(-)	0.55902
PF3D7_1343200	tRNA guanosine-2'-O-methyltransferase, putative	Pf3D7_13_v3:1,704,570..1,706,123(+)	0.55902
PF3D7_0714500	transcription elongation factor s-II, putative	Pf3D7_07_v3:664,956..666,167(+)	0.55902
PF3D7_1203500	threonylcarbamoyl-AMP synthase, putative	Pf3D7_12_v3:182,298..183,968(-)	0.55902
PF3D7_0720900	tetratricopeptide repeat protein, putative	Pf3D7_07_v3:901,549..902,787(+)	0.55902
PF3D7_0826600	SNARE protein, putative	Pf3D7_08_v3:1,157,321..1,158,151(-)	0.55902
PF3D7_1430100	serine/threonine protein phosphatase 2A activator	Pf3D7_14_v3:1,184,910..1,187,042(+)	0.55902
PF3D7_0102800	seipin domain-containing protein, putative	Pf3D7_01_v3:126,318..128,141(-)	0.55902
PF3D7_0302800	RNA-binding protein, putative	Pf3D7_03_v3:148,046..149,305(-)	0.55902
PF3D7_1310700	RNA-binding protein, putative	Pf3D7_13_v3:468,232..468,663(-)	0.55902
PF3D7_0707900	ribosomal protein S8e, putative	Pf3D7_07_v3:366,929..367,708(+)	0.55902
PF3D7_0907800	ribosomal protein L35, apicoplast, putative	Pf3D7_09_v3:366,925..367,500(+)	0.55902
PF3D7_0219500	pseudouridine synthase, putative	Pf3D7_02_v3:776,828..778,065(-)	0.55902
PF3D7_0925400	protein phosphatase-beta	Pf3D7_09_v3:1,021,858..1,023,620(-)	0.55902
PF3D7_1305100	protein AMR3	Pf3D7_13_v3:252,526..253,788(-)	0.55902
PF3D7_0907700	proteasome activator 28 subunit beta, putative	Pf3D7_09_v3:364,069..364,908(-)	0.55902
PF3D7_0628400	protease, putative	Pf3D7_06_v3:1,176,265..1,178,587(+)	0.55902
PF3D7_0614400	pre-mRNA-splicing factor CWF7, putative	Pf3D7_06_v3:604,573..605,340(+)	0.55902
PF3D7_0308600	pre-mRNA-processing factor 19, putative	Pf3D7_03_v3:372,632..374,230(+)	0.55902
PF3D7_0936800	Plasmodium exported protein (PHISTc), unknown function	Pf3D7_09_v3:1,458,392..1,459,862(+)	0.55902
PF3D7_0424800	Plasmodium exported protein (PHISTb), unknown function	Pf3D7_04_v3:1,123,986..1,125,004(+)	0.55902
PF3D7_1002000	Plasmodium exported protein (hyp2), unknown function	Pf3D7_10_v3:103,118..104,683(-)	0.55902
PF3D7_0936200	Plasmodium exported protein (hyp11), unknown function	Pf3D7_09_v3:1,433,332..1,434,108(-)	0.55902
PF3D7_1120100	phosphoglycerate mutase, putative	Pf3D7_11_v3:761,695..762,818(+)	0.55902
PF3D7_0109850	phosphatidate cytidylyltransferase, putative	Pf3D7_01_v3:383,284..386,632(+)	0.55902
PF3D7_1232000	phenylalanine--tRNA ligase	Pf3D7_12_v3:1,325,484..1,327,339(-)	0.55902
PF3D7_1018300	peptidase, putative	Pf3D7_10_v3:729,809..732,856(-)	0.55902
PF3D7_0205400	PCI domain-containing protein, putative	Pf3D7_02_v3:223,478..224,851(+)	0.55902
PF3D7_0722400	Obg-like ATPase 1, putative	Pf3D7_07_v3:954,784..956,343(+)	0.55902
PF3D7_0415500	nuclear cap-binding protein subunit 2, putative	Pf3D7_04_v3:688,192..689,053(+)	0.55902
PF3D7_0518000	NOSIP domain-containing protein, putative	Pf3D7_05_v3:750,661..752,435(+)	0.55902
PF3D7_0629100	nicotinate phosphoribosyltransferase, putative	Pf3D7_06_v3:1,196,041..1,198,038(-)	0.55902
PF3D7_0417100	mRNA-binding protein PUF2	Pf3D7_04_v3:743,611..745,637(-)	0.55902
PF3D7_1031200	MORN repeat-containing protein 1	Pf3D7_10_v3:1,257,384..1,258,478(+)	0.55902
PF3D7_1113900	mitogen-activated protein kinase 2	Pf3D7_11_v3:534,973..536,499(-)	0.55902
PF3D7_1340800	mitochondrial pyruvate carrier protein 1, putative	Pf3D7_13_v3:1,624,054..1,624,490(+)	0.55902
PF3D7_1202200	mitochondrial phosphate carrier protein	Pf3D7_12_v3:116,475..117,449(-)	0.55902
PF3D7_1125400	mitochondrial import inner membrane translocase subunit TIM44, putative	Pf3D7_11_v3:997,923..999,547(-)	0.55902
PF3D7_1370300	membrane associated histidine-rich protein 1	Pf3D7_13_v3:2,787,972..2,788,913(+)	0.55902
PF3D7_1457300	MA3 domain-containing protein, putative	Pf3D7_14_v3:2,346,178..2,348,097(-)	0.55902
PF3D7_1324900	L-lactate dehydrogenase	Pf3D7_13_v3:1,041,157..1,042,107(+)	0.55902
PF3D7_1146500	leucine-rich repeat protein	Pf3D7_11_v3:1,830,464..1,831,417(+)	0.55902
PF3D7_0202000	knob-associated histidine-rich protein	Pf3D7_02_v3:103,385..105,796(-)	0.55902
PF3D7_1343700	kelch protein K13	Pf3D7_13_v3:1,724,817..1,726,997(-)	0.55902
PF3D7_1332900	isoleucine--tRNA ligase, putative	Pf3D7_13_v3:1,350,042..1,353,860(-)	0.55902
PF3D7_1447500	inner membrane complex protein, putative	Pf3D7_14_v3:1,941,056..1,941,686(+)	0.55902
PF3D7_0930100	heptatricopeptide repeat-containing protein, putative	Pf3D7_09_v3:1,191,787..1,195,239(-)	0.55902
PF3D7_1116400	guanine nucleotide-exchange factor SEC12	Pf3D7_11_v3:619,893..621,350(-)	0.55902
PF3D7_1410000	ER membrane protein complex subunit 2, putative	Pf3D7_14_v3:392,972..393,850(-)	0.55902
PF3D7_1008200	endonuclease, putative	Pf3D7_10_v3:343,733..344,899(-)	0.55902
PF3D7_0423700	early transcribed membrane protein 4	Pf3D7_04_v3:1,071,435..1,071,845(-)	0.55902
PF3D7_0220400	DnaJ protein, putative, pseudogene	Pf3D7_02_v3:820,429..822,541(+)	0.55902
PF3D7_0105800	cyclin-dependent kinases regulatory subunit, putative	Pf3D7_01_v3:249,231..252,010(-)	0.55902
PF3D7_0521200	conserved protein, unknown function	Pf3D7_05_v3:868,892..869,878(+)	0.55902
PF3D7_0703700	conserved protein, unknown function	Pf3D7_07_v3:146,645..147,394(-)	0.55902
PF3D7_0711100	conserved protein, unknown function	Pf3D7_07_v3:492,519..493,232(-)	0.55902
PF3D7_1138200	conserved protein, unknown function	Pf3D7_11_v3:1,498,208..1,498,969(+)	0.55902
PF3D7_1306200	conserved protein, unknown function	Pf3D7_13_v3:289,564..291,000(-)	0.55902
PF3D7_0806900	conserved protein, unknown function	Pf3D7_08_v3:368,607..369,746(-)	0.55902
PF3D7_0811400	conserved protein, unknown function	Pf3D7_08_v3:575,986..578,370(+)	0.55902
PF3D7_1025700	conserved protein, unknown function	Pf3D7_10_v3:1,088,931..1,089,494(+)	0.55902
PF3D7_1216100	conserved protein, unknown function	Pf3D7_12_v3:646,979..647,860(+)	0.55902
PF3D7_1415100	conserved protein, unknown function	Pf3D7_14_v3:609,205..611,287(+)	0.55902
PF3D7_0110000	conserved Plasmodium protein, unknown function	Pf3D7_01_v3:388,372..389,076(+)	0.55902
PF3D7_0319800	conserved Plasmodium protein, unknown function	Pf3D7_03_v3:831,076..832,509(-)	0.55902
PF3D7_0522000	conserved Plasmodium protein, unknown function	Pf3D7_05_v3:896,018..896,940(+)	0.55902
PF3D7_0933900	conserved Plasmodium protein, unknown function	Pf3D7_09_v3:1,338,175..1,339,295(-)	0.55902
PF3D7_1110000	conserved Plasmodium protein, unknown function	Pf3D7_11_v3:398,659..399,226(+)	0.55902
PF3D7_1112900	conserved Plasmodium protein, unknown function	Pf3D7_11_v3:487,822..490,154(-)	0.55902
PF3D7_1317600	conserved Plasmodium protein, unknown function	Pf3D7_13_v3:735,538..738,068(+)	0.55902
PF3D7_1339600	conserved Plasmodium protein, unknown function	Pf3D7_13_v3:1,588,404..1,590,290(+)	0.55902
PF3D7_1360300	conserved Plasmodium protein, unknown function	Pf3D7_13_v3:2,409,348..2,410,466(-)	0.55902
PF3D7_0421900	conserved Plasmodium protein, unknown function	Pf3D7_04_v3:997,240..997,455(+)	0.55902
PF3D7_0810900	conserved Plasmodium protein, unknown function	Pf3D7_08_v3:551,199..552,428(-)	0.55902
PF3D7_0822400	conserved Plasmodium protein, unknown function	Pf3D7_08_v3:990,250..992,608(+)	0.55902
PF3D7_1024000	conserved Plasmodium protein, unknown function	Pf3D7_10_v3:1,014,896..1,016,596(+)	0.55902
PF3D7_1036500	conserved Plasmodium protein, unknown function	Pf3D7_10_v3:1,441,901..1,443,568(+)	0.55902
PF3D7_1227000	conserved Plasmodium protein, unknown function	Pf3D7_12_v3:1,092,160..1,092,651(-)	0.55902
PF3D7_1247600	conserved Plasmodium protein, unknown function	Pf3D7_12_v3:1,962,774..1,964,258(-)	0.55902
PF3D7_1425900	conserved Plasmodium protein, unknown function	Pf3D7_14_v3:1,012,696..1,014,265(-)	0.55902
PF3D7_1427700	conserved Plasmodium protein, unknown function	Pf3D7_14_v3:1,087,436..1,087,627(-)	0.55902
PF3D7_1440100	conserved Plasmodium protein, unknown function	Pf3D7_14_v3:1,633,211..1,636,255(-)	0.55902
PF3D7_1449200	conserved Plasmodium protein, unknown function	Pf3D7_14_v3:2,014,670..2,015,055(+)	0.55902
PF3D7_1476000	conserved Plasmodium protein, unknown function	Pf3D7_14_v3:3,127,677..3,128,119(-)	0.55902
PF3D7_1201700	conserved Plasmodium membrane protein, unknown function	Pf3D7_12_v3:103,861..104,604(-)	0.55902
PF3D7_0409400	chaperone protein DnaJ	Pf3D7_04_v3:446,000..448,018(+)	0.55902
PF3D7_0933200	calcyclin-binding protein, putative	Pf3D7_09_v3:1,317,827..1,319,468(-)	0.55902
PF3D7_1464700	ATP synthase (C/AC39) subunit, putative	Pf3D7_14_v3:2,625,452..2,626,600(-)	0.55902
PF3D7_1329700	apicoplast calcium binding protein 1	Pf3D7_13_v3:1,261,345..1,262,943(-)	0.55902
PF3D7_1440700	AP-3 complex subunit mu, putative	Pf3D7_14_v3:1,660,095..1,662,296(-)	0.55902
PF3D7_0501700	anaphase-promoting complex subunit 3, putative	Pf3D7_05_v3:86,820..89,201(-)	0.55902
PF3D7_0816900	adenylate kinase 2	Pf3D7_08_v3:770,946..771,773(+)	0.55902
PF3D7_1029600	adenosine deaminase	Pf3D7_10_v3:1,206,302..1,207,405(+)	0.55902
PF3D7_1341300	60S ribosomal protein L18-2, putative	Pf3D7_13_v3:1,636,556..1,637,833(+)	0.55902
PF3D7_0719600	60S ribosomal protein L11a, putative	Pf3D7_07_v3:858,742..859,492(-)	0.55902
PF3D7_1312600	2-oxoisovalerate dehydrogenase subunit alpha, mitochondrial, putative	Pf3D7_13_v3:529,976..531,265(+)	0.55902
PF3D7_1306400	26S protease regulatory subunit 10B, putative	Pf3D7_13_v3:297,178..298,359(-)	0.55902
PF3D7_1364600	aldehyde reductase, putative	Pf3D7_13_v3:2,598,757..2,601,399(+)	0.55725
PF3D7_0410900	conserved Plasmodium protein, unknown function	Pf3D7_04_v3:490,442..493,375(-)	0.55037
PF3D7_0420200	holo-[acyl-carrier-protein] synthase, putative	Pf3D7_04_v3:910,187..911,971(+)	0.51955
PF3D7_0710500	conserved protein, unknown function	Pf3D7_07_v3:476,116..477,552(-)	0.51869
PF3D7_0215600	conserved Plasmodium protein, unknown function	Pf3D7_02_v3:643,106..644,317(-)	0.51869
PF3D7_1306600	V-type proton ATPase subunit H, putative	Pf3D7_13_v3:315,042..316,784(-)	0.51788
PF3D7_1243700	ubiquitin-conjugating enzyme E2, putative	Pf3D7_12_v3:1,829,660..1,831,057(+)	0.51788
PF3D7_1451800	sortilin	Pf3D7_14_v3:2,123,461..2,126,599(+)	0.51788
PF3D7_1016800	Plasmodium exported protein (PHISTc), unknown function	Pf3D7_10_v3:675,293..676,417(-)	0.51788
PF3D7_0903800	LCCL domain-containing protein	Pf3D7_09_v3:179,187..183,991(+)	0.51788
PF3D7_1302000	EMP1-trafficking protein	Pf3D7_13_v3:112,792..113,815(-)	0.51788
PF3D7_1120300	CorA-like Mg2+ transporter protein, putative	Pf3D7_11_v3:766,759..768,460(+)	0.51788
PF3D7_1466800	conserved Plasmodium protein, unknown function	Pf3D7_14_v3:2,731,986..2,734,694(+)	0.51788
PF3D7_1216400	conserved Plasmodium membrane protein, unknown function	Pf3D7_12_v3:653,670..656,435(+)	0.51788
PF3D7_0812900	conserved Plasmodium protein, unknown function	Pf3D7_08_v3:636,628..641,458(-)	0.5177
PF3D7_0713000	rifin	Pf3D7_07_v3:602,141..603,381(+)	0.51677
PF3D7_1034800	conserved protein, unknown function	Pf3D7_10_v3:1,380,028..1,382,249(+)	0.5002
PF3D7_0207700	serine repeat antigen 4	Pf3D7_02_v3:308,847..312,155(-)	0.49136
PF3D7_0113000	glutamic acid-rich protein GARP	Pf3D7_01_v3:487,892..490,127(-)	0.484
PF3D7_0104100	conserved Plasmodium membrane protein, unknown function	Pf3D7_01_v3:178,087..180,790(+)	0.47502
PF3D7_0830300	sporozoite invasion-associated protein 2	Pf3D7_08_v3:1,290,240..1,291,406(-)	0.47243
PF3D7_1016500	Plasmodium exported protein (PHISTc), unknown function	Pf3D7_10_v3:661,742..664,201(-)	0.47243
PF3D7_1140900	conserved Plasmodium protein, unknown function	Pf3D7_11_v3:1,637,103..1,643,392(-)	0.46136
PF3D7_1329500	conserved protein, unknown function	Pf3D7_13_v3:1,252,059..1,257,973(+)	0.45865
PF3D7_1319100	ubiquitin carboxyl-terminal hydrolase MINDY, putative	Pf3D7_13_v3:789,437..791,848(+)	0.45159
PF3D7_0615100	enoyl-acyl carrier reductase	Pf3D7_06_v3:623,023..624,321(-)	0.45159
PF3D7_0826200	alpha/beta hydrolase, putative	Pf3D7_08_v3:1,142,499..1,144,307(-)	0.45159
PF3D7_0405200	ag-1 blood stage membrane protein homologue	Pf3D7_04_v3:279,072..281,983(+)	0.45159
PF3D7_0404500	6-cysteine protein P52	Pf3D7_04_v3:240,911..242,347(-)	0.45159
PF3D7_1004800	ADP/ATP carrier protein, putative	Pf3D7_10_v3:221,945..223,430(+)	0.43767
PF3D7_1442600	TRAP-like protein	Pf3D7_14_v3:1,730,087..1,740,916(+)	0.42836
PF3D7_0318200	DNA-directed RNA polymerase II subunit RPB1	Pf3D7_03_v3:748,465..755,838(+)	0.42576
PF3D7_1133400	apical membrane antigen 1	Pf3D7_11_v3:1,293,856..1,295,724(+)	0.42027
PF3D7_0936300	ring-exported protein 3	Pf3D7_09_v3:1,436,687..1,437,981(-)	0.41588
PF3D7_0221500	Pfmc-2TM Maurer's cleft two transmembrane protein, pseudogene	Pf3D7_02_v3:863,079..863,842(-)	0.41588
PF3D7_1333100	conserved Plasmodium protein, unknown function	Pf3D7_13_v3:1,357,704..1,360,319(-)	0.41588
PF3D7_1415400	conserved Plasmodium protein, unknown function	Pf3D7_14_v3:618,897..623,321(+)	0.41569
PF3D7_0710000	conserved Plasmodium protein, unknown function	Pf3D7_07_v3:447,515..458,496(-)	0.40873
PF3D7_1111000	tRNA m5C-methyltransferase, putative	Pf3D7_11_v3:434,802..436,541(+)	0.40249
PF3D7_1457200	thioredoxin 1	Pf3D7_14_v3:2,343,640..2,344,218(-)	0.40249
PF3D7_0702300	sporozoite threonine and asparagine-rich protein	Pf3D7_07_v3:96,761..98,730(+)	0.40249
PF3D7_1340000	secreted ookinete protein, putative	Pf3D7_13_v3:1,601,698..1,603,554(-)	0.40249
PF3D7_0926900	replication termination factor, putative	Pf3D7_09_v3:1,097,324..1,098,240(-)	0.40249
PF3D7_0827900	protein disulfide isomerase	Pf3D7_08_v3:1,206,788..1,208,394(-)	0.40249
PF3D7_1107500	prefoldin, putative	Pf3D7_11_v3:320,128..321,205(-)	0.40249
PF3D7_0528700	peptidyl-prolyl cis-trans isomerase	Pf3D7_05_v3:1,178,276..1,178,890(-)	0.40249
PF3D7_1140500	myosin K, putative	Pf3D7_11_v3:1,610,100..1,615,809(+)	0.40249
PF3D7_1003700	MKT1 domain-containing protein, putative	Pf3D7_10_v3:166,743..170,669(-)	0.40249
PF3D7_0804400	methionine aminopeptidase 1c, putative	Pf3D7_08_v3:245,711..247,933(+)	0.40249
PF3D7_0505900	mediator of RNA polymerase II transcription subunit 11, putative	Pf3D7_05_v3:254,473..255,517(-)	0.40249
PF3D7_1216200	glycerol-3-phosphate dehydrogenase [NAD(+)], putative	Pf3D7_12_v3:648,889..650,552(+)	0.40249
PF3D7_1001600	exported lipase 2	Pf3D7_10_v3:86,538..89,009(-)	0.40249
PF3D7_1017200	enoyl-CoA hydratase-related protein, putative	Pf3D7_10_v3:692,426..694,218(+)	0.40249
PF3D7_1039100	DnaJ protein, putative, pseudogene	Pf3D7_10_v3:1,574,060..1,575,948(+)	0.40249
PF3D7_1126300	DnaJ protein, putative	Pf3D7_11_v3:1,026,976..1,029,544(+)	0.40249
PF3D7_1116900	conserved protein, unknown function	Pf3D7_11_v3:644,100..645,537(-)	0.40249
PF3D7_0604400	conserved protein, unknown function	Pf3D7_06_v3:184,892..185,843(+)	0.40249
PF3D7_1026200	conserved protein, unknown function	Pf3D7_10_v3:1,103,464..1,105,230(-)	0.40249
PF3D7_0924100	conserved Plasmodium protein, unknown function	Pf3D7_09_v3:977,869..979,965(-)	0.40249
PF3D7_1107600	conserved Plasmodium protein, unknown function	Pf3D7_11_v3:321,886..325,323(-)	0.40249
PF3D7_1356100	conserved Plasmodium protein, unknown function	Pf3D7_13_v3:2,224,146..2,227,040(-)	0.40249
PF3D7_1365300	conserved Plasmodium protein, unknown function	Pf3D7_13_v3:2,612,422..2,614,644(-)	0.40249
PF3D7_0419300	conserved Plasmodium protein, unknown function	Pf3D7_04_v3:855,898..857,049(-)	0.40249
PF3D7_0819700	conserved Plasmodium protein, unknown function	Pf3D7_08_v3:888,126..890,471(-)	0.40249
PF3D7_1244900	conserved Plasmodium protein, unknown function	Pf3D7_12_v3:1,877,039..1,880,041(+)	0.40249
PF3D7_1246000	conserved Plasmodium protein, unknown function	Pf3D7_12_v3:1,912,457..1,914,595(+)	0.40249
PF3D7_1403200	conserved Plasmodium protein, unknown function	Pf3D7_14_v3:120,069..121,134(-)	0.40249
PF3D7_1022200	conserved Plasmodium membrane protein, unknown function	Pf3D7_10_v3:926,831..929,020(-)	0.40249
PF3D7_1427400	conserved Plasmodium membrane protein, unknown function	Pf3D7_14_v3:1,077,357..1,079,721(-)	0.40249
PF3D7_1142800	ATP synthase-associated protein, putative	Pf3D7_11_v3:1,713,081..1,713,974(+)	0.40249
PF3D7_0509600	asparagine--tRNA ligase	Pf3D7_05_v3:403,342..405,642(+)	0.40249
PF3D7_0529300	apicoplast TIC22 protein	Pf3D7_05_v3:1,196,315..1,197,389(+)	0.40249
PF3D7_0721600	40S ribosomal protein S5, putative	Pf3D7_07_v3:931,459..932,164(-)	0.40249
PF3D7_1317800	40S ribosomal protein S19	Pf3D7_13_v3:740,527..741,454(+)	0.40249
PF3D7_0425000	Plasmodium exported protein, unknown function, pseudogene	Pf3D7_04_v3:1,129,660..1,130,893(-)	0.39958
PF3D7_0710200	conserved Plasmodium protein, unknown function	Pf3D7_07_v3:463,105..471,837(+)	0.39702
PF3D7_0418000	conserved Plasmodium protein, unknown function	Pf3D7_04_v3:793,827..810,070(+)	0.39699
PF3D7_0418700	RNA-binding protein NOB1, putative	Pf3D7_04_v3:841,196..842,905(+)	0.39349
PF3D7_0901700	Plasmodium exported protein (hyp5), unknown function	Pf3D7_09_v3:82,002..82,998(-)	0.39349
PF3D7_1126100	autophagy-related protein 7, putative	Pf3D7_11_v3:1,018,366..1,022,495(-)	0.39304
PF3D7_1035300	glutamate-rich protein GLURP	Pf3D7_10_v3:1,399,195..1,402,896(+)	0.39301
PF3D7_0713600	mitochondrial ribosomal protein S5 precursor, putative	Pf3D7_07_v3:617,933..620,867(+)	0.38574
PF3D7_0929400	high molecular weight rhoptry protein 2	Pf3D7_09_v3:1,175,203..1,180,762(+)	0.37812
PF3D7_0414500	RNA-binding protein, putative	Pf3D7_04_v3:655,025..657,314(-)	0.36328
PF3D7_1031700	protein phosphatase inhibitor 3	Pf3D7_10_v3:1,281,252..1,281,989(+)	0.36328
PF3D7_0831300	Plasmodium exported protein, unknown function	Pf3D7_08_v3:1,339,659..1,342,306(+)	0.36328
PF3D7_1030400	conserved protein, unknown function	Pf3D7_10_v3:1,241,767..1,242,977(-)	0.36328
PF3D7_0610600	calcium-dependent protein kinase 2	Pf3D7_06_v3:449,291..451,461(+)	0.36328
PF3D7_0601400	erythrocyte membrane protein 1 (PfEMP1), pseudogene	Pf3D7_06_v3:51,351..52,898(+)	0.36278
PF3D7_0632100	rifin	Pf3D7_06_v3:1,338,218..1,339,417(-)	0.35534
PF3D7_0713300	erythrocyte membrane protein 1 (PfEMP1), pseudogene	Pf3D7_07_v3:609,297..610,522(+)	0.35373
PF3D7_1040900	rifin	Pf3D7_10_v3:1,628,914..1,630,023(+)	0.35347
PF3D7_0316200	conserved Plasmodium protein, unknown function	Pf3D7_03_v3:649,849..657,247(-)	0.34623
PF3D7_1412900	ubiquitin-conjugating enzyme E2, putative	Pf3D7_14_v3:521,209..522,898(+)	0.34514
PF3D7_0728900	RNA-binding protein, putative	Pf3D7_07_v3:1,232,272..1,234,672(-)	0.34514
PF3D7_0608300	heptatricopeptide repeat-containing protein, putative	Pf3D7_06_v3:343,212..347,507(+)	0.34514
PF3D7_0935400	gametocyte development protein 1	Pf3D7_09_v3:1,377,953..1,379,752(+)	0.34514
PF3D7_0806200	Dpy-19-like C-mannosyltransferase, putative	Pf3D7_08_v3:333,379..337,727(+)	0.34514
PF3D7_0511400	conserved Plasmodium protein, unknown function	Pf3D7_05_v3:481,423..482,568(+)	0.34514
PF3D7_1023700	conserved Plasmodium protein, unknown function	Pf3D7_10_v3:991,147..993,420(+)	0.34514
PF3D7_1300400	rifin	Pf3D7_13_v3:47,583..48,769(+)	0.33694
PF3D7_1126500	WD repeat-containing protein, putative	Pf3D7_11_v3:1,033,062..1,037,168(+)	0.33464
PF3D7_0415800	RING zinc finger protein, putative	Pf3D7_04_v3:693,906..696,533(+)	0.33464
PF3D7_0618900	phosphatidylinositol N-acetylglucosaminyltransferase subunit GPI1	Pf3D7_06_v3:784,354..788,027(+)	0.33464
PF3D7_0612900	nucleolar GTP-binding protein 1, putative	Pf3D7_06_v3:531,126..533,186(+)	0.33464
PF3D7_1130600	methyltransferase, putative	Pf3D7_11_v3:1,176,441..1,179,705(+)	0.33464
PF3D7_0416100	glutamyl-tRNA(Gln) amidotransferase subunit A	Pf3D7_04_v3:706,529..709,009(+)	0.33464
PF3D7_1254700	rifin	Pf3D7_12_v3:2,224,997..2,226,201(-)	0.32951
PF3D7_1460500	conserved Plasmodium protein, unknown function	Pf3D7_14_v3:2,466,091..2,470,989(+)	0.32779
PF3D7_1442900	protein transport protein SEC7, putative	Pf3D7_14_v3:1,753,510..1,763,664(+)	0.32754
PF3D7_0220800	cytoadherence linked asexual protein 2	Pf3D7_02_v3:838,843..844,116(+)	0.32602
PF3D7_1150300	rifin	Pf3D7_11_v3:2,021,854..2,023,034(-)	0.32402
PF3D7_0709300	Cg2 protein	Pf3D7_07_v3:413,560..421,749(-)	0.32253
PF3D7_0609600	conserved Plasmodium protein, unknown function	Pf3D7_06_v3:408,041..412,002(+)	0.31442
PF3D7_0627800	acetyl-CoA synthetase, putative	Pf3D7_06_v3:1,114,544..1,117,537(-)	0.31442
PF3D7_0313600	conserved Plasmodium protein, unknown function	Pf3D7_03_v3:552,001..554,621(-)	0.31113
PF3D7_0409000	conserved Plasmodium protein, unknown function	Pf3D7_04_v3:427,664..435,367(-)	0.30988
PF3D7_0721000	conserved Plasmodium membrane protein, unknown function	Pf3D7_07_v3:904,143..914,671(+)	0.30635
PF3D7_0630300	DNA polymerase epsilon catalytic subunit A, putative	Pf3D7_06_v3:1,260,398..1,269,596(-)	0.28461
PF3D7_0321200	UDP-N-acetylglucosamine--dolichyl-phosphate N-acetylglucosaminephosphotransferase, putative	Pf3D7_03_v3:886,962..888,976(-)	0.28072
PF3D7_0725100	conserved Plasmodium membrane protein, unknown function	Pf3D7_07_v3:1,065,252..1,070,240(+)	0.27745
PF3D7_1319700	protein phosphatase PP2A regulatory subunit A, putative	Pf3D7_13_v3:815,822..818,398(-)	0.27225
PF3D7_0206500	conserved Plasmodium protein, unknown function	Pf3D7_02_v3:263,037..267,347(-)	0.27225
PF3D7_1149700	Plasmodium exported protein (PHISTa), unknown function, fragment	Pf3D7_11_v3:2,004,754..2,005,011(+)	0.26829
PF3D7_0831200	DnaJ protein, putative	Pf3D7_08_v3:1,333,288..1,336,299(+)	0.26829
PF3D7_1143700	conserved Plasmodium protein, unknown function	Pf3D7_11_v3:1,742,589..1,746,306(+)	0.26829
PF3D7_0514300	aspartate--tRNA ligase, putative	Pf3D7_05_v3:600,047..603,433(+)	0.26829
PF3D7_1200700	acyl-CoA synthetase	Pf3D7_12_v3:61,556..64,336(-)	0.26829
PF3D7_0424400	surface-associated interspersed protein 4.2 (SURFIN 4.2)	Pf3D7_04_v3:1,099,811..1,107,111(+)	0.26642
PF3D7_1101700	Pfmc-2TM Maurer's cleft two transmembrane protein	Pf3D7_11_v3:85,629..86,418(+)	0.26266
PF3D7_1439500	oocyst rupture protein 2, putative	Pf3D7_14_v3:1,608,519..1,611,743(+)	0.26266
PF3D7_0727200	cysteine desulfurase, putative	Pf3D7_07_v3:1,156,748..1,158,409(-)	0.26266
PF3D7_0711000	AAA family ATPase, CDC48 subfamily	Pf3D7_07_v3:487,281..490,970(-)	0.26266
PF3D7_0113100	surface-associated interspersed protein 1.1 (SURFIN 1.1)	Pf3D7_01_v3:495,244..500,076(+)	0.26075
PF3D7_0420400	ribosome-recycling factor	Pf3D7_04_v3:929,340..930,140(+)	0.25402
PF3D7_0902700	Plasmodium exported protein (PHISTb), unknown function, pseudogene	Pf3D7_09_v3:119,261..120,749(-)	0.25402
PF3D7_1211400	heat shock protein DNAJ homologue Pfj4	Pf3D7_12_v3:505,344..506,662(+)	0.25402
PF3D7_1136800	DnaJ protein, putative	Pf3D7_11_v3:1,449,690..1,451,450(-)	0.25402
PF3D7_1133000	conserved Plasmodium protein, unknown function	Pf3D7_11_v3:1,275,574..1,275,663(+)	0.25402
PF3D7_0613000	conserved Plasmodium protein, unknown function	Pf3D7_06_v3:533,907..535,364(-)	0.25402
PF3D7_0811700	conserved Plasmodium protein, unknown function	Pf3D7_08_v3:589,821..593,489(+)	0.25402
PF3D7_0215300	acyl-CoA synthetase	Pf3D7_02_v3:628,642..631,308(-)	0.25402
PF3D7_1475900	KELT protein	Pf3D7_14_v3:3,124,337..3,126,709(+)	0.25197
PF3D7_1431200	OST-HTH associated domain protein, putative	Pf3D7_14_v3:1,224,340..1,228,017(-)	0.24019
PF3D7_1218800	secreted ookinete protein, putative	Pf3D7_12_v3:738,357..740,255(-)	0.23902
PF3D7_0936000	ring-exported protein 2	Pf3D7_09_v3:1,427,642..1,428,022(-)	0.23902
PF3D7_0516000	RAP protein, putative	Pf3D7_05_v3:663,551..666,917(+)	0.23902
PF3D7_0507600	protein CAF40, putative	Pf3D7_05_v3:313,199..315,157(+)	0.23902
PF3D7_0302000	pre-mRNA-splicing factor PRP46, putative	Pf3D7_03_v3:107,961..109,880(-)	0.23902
PF3D7_1220100	pre-mRNA-processing factor 17, putative	Pf3D7_12_v3:802,544..804,400(+)	0.23902
PF3D7_0901800	Plasmodium exported protein, unknown function	Pf3D7_09_v3:84,624..85,610(+)	0.23902
PF3D7_0221700	Plasmodium exported protein, unknown function	Pf3D7_02_v3:869,508..871,124(-)	0.23902
PF3D7_1038600	Plasmodium exported protein, unknown function	Pf3D7_10_v3:1,551,497..1,553,172(-)	0.23902
PF3D7_1102900	Plasmodium exported protein (hyp11), unknown function	Pf3D7_11_v3:136,661..137,442(+)	0.23902
PF3D7_0908800	mitochondrial carrier protein, putative	Pf3D7_09_v3:404,312..406,285(+)	0.23902
PF3D7_1440800	major facilitator superfamily domain-containing protein, putative	Pf3D7_14_v3:1,665,463..1,667,543(+)	0.23902
PF3D7_0512200	glutathione synthetase	Pf3D7_05_v3:529,934..531,901(-)	0.23902
PF3D7_0114300	exported protein family 4, pseudogene	Pf3D7_01_v3:552,640..553,797(+)	0.23902
PF3D7_0623300	EGF-like membrane protein, putative	Pf3D7_06_v3:947,493..948,644(-)	0.23902
PF3D7_1321900	conserved protein, unknown function	Pf3D7_13_v3:911,667..912,545(-)	0.23902
PF3D7_1014800	conserved Plasmodium protein, unknown function	Pf3D7_10_v3:596,497..600,413(-)	0.23902
PF3D7_1421800	conserved Plasmodium protein, unknown function	Pf3D7_14_v3:888,838..889,953(-)	0.23902
PF3D7_0409900	actin-like protein, putative	Pf3D7_04_v3:461,991..463,957(-)	0.23902
PF3D7_0710900	50S ribosomal protein L1, mitochondrial, putative	Pf3D7_07_v3:484,838..486,037(+)	0.23902
PF3D7_0402500	rifin, pseudogene	Pf3D7_04_v3:155,877..156,984(+)	0.23585
PF3D7_0717400	queuine tRNA-ribosyltransferase, putative	Pf3D7_07_v3:751,877..754,132(+)	0.22795
PF3D7_1035100	probable protein, unknown function	Pf3D7_10_v3:1,391,445..1,393,130(+)	0.22467
PF3D7_0702000	Plasmodium exported protein (hyp12), unknown function	Pf3D7_07_v3:84,797..85,674(+)	0.22467
PF3D7_0914100	conserved Plasmodium protein, unknown function	Pf3D7_09_v3:601,076..604,576(-)	0.22467
PF3D7_0513600	deoxyribodipyrimidine photo-lyase, putative	Pf3D7_05_v3:574,941..578,505(-)	0.21306
PF3D7_0729700	conserved protein, unknown function	Pf3D7_07_v3:1,260,154..1,262,780(-)	0.21306
PF3D7_0801300	von Willebrand factor A domain-related protein	Pf3D7_08_v3:101,954..102,826(-)	0.20619
PF3D7_1209200	U6 snRNA-associated Sm-like protein LSm7, putative	Pf3D7_12_v3:427,272..427,978(+)	0.20619
PF3D7_1003800	U5 small nuclear ribonucleoprotein component, putative	Pf3D7_10_v3:172,723..176,430(-)	0.20619
PF3D7_1339200	tRNA Proline	Pf3D7_13_v3:1,576,926..1,576,997(-)	0.20619
PF3D7_1034600	translation initiation factor IF-3, putative	Pf3D7_10_v3:1,376,827..1,377,759(-)	0.20619
PF3D7_0618700	trafficking protein particle complex subunit 6A, putative	Pf3D7_06_v3:778,692..779,636(+)	0.20619
PF3D7_0306800	T-complex protein 1 subunit beta	Pf3D7_03_v3:306,108..307,984(-)	0.20619
PF3D7_1225500	small subunit rRNA processing factor, putative	Pf3D7_12_v3:1,033,551..1,035,112(+)	0.20619
PF3D7_0520400	single-stranded DNA-binding protein, putative	Pf3D7_05_v3:839,655..840,560(-)	0.20619
PF3D7_1112500	RNA transcription, translation and transport factor protein, putative	Pf3D7_11_v3:477,484..478,320(+)	0.20619
PF3D7_0219400	ribosome associated membrane protein RAMP4, putative, unspecified product	Pf3D7_02_v3:774,815..776,036(+)	0.20619
PF3D7_1242800	rab specific GDP dissociation inhibitor	Pf3D7_12_v3:1,805,380..1,807,356(-)	0.20619
PF3D7_0320100	protein transport protein SEC22	Pf3D7_03_v3:840,362..841,758(+)	0.20619
PF3D7_1337100	protein kinase 6	Pf3D7_13_v3:1,495,259..1,497,240(+)	0.20619
PF3D7_0106400	pre-rRNA-processing protein TSR2, putative	Pf3D7_01_v3:272,454..273,404(+)	0.20619
PF3D7_1469300	pre-rRNA-processing protein PNO1, putative	Pf3D7_14_v3:2,841,122..2,841,910(-)	0.20619
PF3D7_1364300	pre-mRNA-splicing factor ATP-dependent RNA helicase PRP16	Pf3D7_13_v3:2,579,159..2,582,614(-)	0.20619
PF3D7_1241100	polyadenylation factor subunit 2, putative	Pf3D7_12_v3:1,746,444..1,747,993(-)	0.20619
PF3D7_1301900	Plasmodium exported protein, unknown function	Pf3D7_13_v3:109,695..110,268(-)	0.20619
PF3D7_1476300	Plasmodium exported protein (PHISTb), unknown function	Pf3D7_14_v3:3,139,140..3,140,982(+)	0.20619
PF3D7_0927900	phosphatidylserine decarboxylase	Pf3D7_09_v3:1,131,074..1,132,135(-)	0.20619
PF3D7_0510200	peptidyl-prolyl cis-trans isomerase	Pf3D7_05_v3:437,495..439,738(+)	0.20619
PF3D7_1336700	parasitophorous vacuolar protein 3, putative	Pf3D7_13_v3:1,482,361..1,482,837(-)	0.20619
PF3D7_1121000	palmitoyltransferase DHHC3	Pf3D7_11_v3:792,197..793,945(+)	0.20619
PF3D7_0719200	NIMA related kinase 4	Pf3D7_07_v3:841,108..842,830(+)	0.20619
PF3D7_1201600	NIMA related kinase 3	Pf3D7_12_v3:101,581..102,624(-)	0.20619
PF3D7_1368700	mitochondrial carrier protein, putative	Pf3D7_13_v3:2,727,425..2,729,155(-)	0.20619
PF3D7_0407100	methyltransferase, putative	Pf3D7_04_v3:362,301..363,442(+)	0.20619
PF3D7_1246500	methyltransferase, putative	Pf3D7_12_v3:1,933,761..1,935,467(-)	0.20619
PF3D7_1028700	merozoite TRAP-like protein	Pf3D7_10_v3:1,181,005..1,182,501(+)	0.20619
PF3D7_1312000	malonyl CoA-acyl carrier protein transacylase	Pf3D7_13_v3:511,396..512,607(+)	0.20619
PF3D7_1416800	lysine--tRNA ligase, putative	Pf3D7_14_v3:682,778..684,802(+)	0.20619
PF3D7_0532400	lysine-rich membrane-associated PHISTb protein	Pf3D7_05_v3:1,312,471..1,314,154(+)	0.20619
PF3D7_1201300	liver stage associated protein 1	Pf3D7_12_v3:92,242..92,562(+)	0.20619
PF3D7_0719500	LEM3/CDC50 family protein, putative	Pf3D7_07_v3:854,652..856,654(-)	0.20619
PF3D7_1029400	LEM3/CDC50 family protein, putative	Pf3D7_10_v3:1,200,894..1,202,399(-)	0.20619
PF3D7_0524000	karyopherin beta	Pf3D7_05_v3:998,753..1,002,124(+)	0.20619
PF3D7_1128700	GPI-anchor transamidase, putative	Pf3D7_11_v3:1,113,996..1,115,477(+)	0.20619
PF3D7_1420400	glycine--tRNA ligase	Pf3D7_14_v3:846,508..849,177(+)	0.20619
PF3D7_0914800	GINS complex subunit Psf3, putative	Pf3D7_09_v3:633,574..634,200(-)	0.20619
PF3D7_1361600	Fe-S assembly protein IscX, putative	Pf3D7_13_v3:2,469,127..2,469,540(-)	0.20619
PF3D7_0301300	epoxide hydrolase 1	Pf3D7_03_v3:82,011..83,515(-)	0.20619
PF3D7_1111600	endonuclease/exonuclease/phosphatase family protein, putative	Pf3D7_11_v3:448,912..451,698(+)	0.20619
PF3D7_0532100	early transcribed membrane protein 5	Pf3D7_05_v3:1,301,224..1,301,769(+)	0.20619
PF3D7_1243200	dolichyl-diphosphooligosaccharide--protein glycosyltransferase subunit OST5, putative	Pf3D7_12_v3:1,815,311..1,815,562(+)	0.20619
PF3D7_0620700	DnaJ protein, putative	Pf3D7_06_v3:859,026..860,114(-)	0.20619
PF3D7_0215700	DNA-directed RNA polymerase II subunit RPB2, putative	Pf3D7_02_v3:645,929..650,085(+)	0.20619
PF3D7_1304900	DNA-directed RNA polymerase II subunit RPB11, putative	Pf3D7_13_v3:245,199..246,175(+)	0.20619
PF3D7_0308000	DNA polymerase delta small subunit, putative	Pf3D7_03_v3:353,549..355,045(+)	0.20619
PF3D7_0416300	DNA helicase MCM9, putative	Pf3D7_04_v3:711,092..715,489(-)	0.20619
PF3D7_1412600	deoxyhypusine synthase	Pf3D7_14_v3:509,686..511,176(-)	0.20619
PF3D7_0104500	conserved protein, unknown function	Pf3D7_01_v3:204,622..205,455(-)	0.20619
PF3D7_0321000	conserved protein, unknown function	Pf3D7_03_v3:877,735..879,511(+)	0.20619
PF3D7_1332100	conserved protein, unknown function	Pf3D7_13_v3:1,329,491..1,331,059(+)	0.20619
PF3D7_0819500	conserved protein, unknown function	Pf3D7_08_v3:881,590..884,390(+)	0.20619
PF3D7_1416700	conserved protein, unknown function	Pf3D7_14_v3:681,055..682,023(-)	0.20619
PF3D7_0721200	conserved Plasmodium protein, unknown function	Pf3D7_07_v3:917,958..920,816(-)	0.20619
PF3D7_0925000	conserved Plasmodium protein, unknown function	Pf3D7_09_v3:1,012,118..1,013,863(+)	0.20619
PF3D7_1111700	conserved Plasmodium protein, unknown function	Pf3D7_11_v3:452,459..454,861(-)	0.20619
PF3D7_1005300	conserved Plasmodium protein, unknown function	Pf3D7_10_v3:233,285..234,473(-)	0.20619
PF3D7_1026000	conserved Plasmodium protein, unknown function	Pf3D7_10_v3:1,098,455..1,099,882(-)	0.20619
PF3D7_1222800	conserved Plasmodium protein, unknown function	Pf3D7_12_v3:920,790..922,416(-)	0.20619
PF3D7_1435900	conserved Plasmodium protein, unknown function	Pf3D7_14_v3:1,454,555..1,455,496(-)	0.20619
PF3D7_1009100	conserved Plasmodium membrane protein, unknown function	Pf3D7_10_v3:372,519..374,072(+)	0.20619
PF3D7_0708700	Cg8 protein	Pf3D7_07_v3:391,502..392,188(-)	0.20619
PF3D7_1019900	autophagy-related protein 8	Pf3D7_10_v3:808,618..808,992(-)	0.20619
PF3D7_1410100	alpha/beta hydrolase, putative	Pf3D7_14_v3:396,010..397,967(+)	0.20619
PF3D7_0103800	actin-related protein	Pf3D7_01_v3:169,079..171,273(-)	0.20619
PF3D7_1129500	A/G-specific adenine glycosylase, putative	Pf3D7_11_v3:1,141,486..1,143,910(+)	0.20619
PF3D7_1124900	60S ribosomal protein L35, putative	Pf3D7_11_v3:981,945..983,086(+)	0.20619
PF3D7_0715000	4-nitrophenylphosphatase	Pf3D7_07_v3:673,451..674,419(+)	0.20619
PF3D7_1026800	40S ribosomal protein S2	Pf3D7_10_v3:1,122,962..1,124,037(+)	0.20619
PF3D7_1017900	26S proteasome regulatory subunit p55, putative	Pf3D7_10_v3:715,878..717,437(+)	0.20619
PF3D7_0928800	serine/threonine protein kinase, putative	Pf3D7_09_v3:1,156,247..1,158,709(+)	0.19685
PF3D7_0902000	serine/threonine protein kinase, FIKK family	Pf3D7_09_v3:89,361..91,295(-)	0.19685
PF3D7_0103300	conserved protein, unknown function	Pf3D7_01_v3:143,640..146,396(-)	0.19685
PF3D7_0814700	conserved Plasmodium protein, unknown function	Pf3D7_08_v3:706,076..706,996(+)	0.19685
PF3D7_0811300	CCR4-associated factor 1	Pf3D7_08_v3:567,824..573,148(+)	0.19685
PF3D7_0401900	acyl-CoA synthetase	Pf3D7_04_v3:108,380..111,295(-)	0.19653
PF3D7_0809200	asparagine-rich antigen Pfa55-14	Pf3D7_08_v3:467,943..471,893(-)	0.19651
PF3D7_0501400	interspersed repeat antigen	Pf3D7_05_v3:74,509..79,842(+)	0.18374
PF3D7_0424300	erythrocyte binding antigen-165, pseudogene	Pf3D7_04_v3:1,093,138..1,097,835(+)	0.18195
PF3D7_0302500	cytoadherence linked asexual protein 3.1	Pf3D7_03_v3:135,418..140,660(+)	0.17952
PF3D7_1229600	conserved Plasmodium protein, unknown function	Pf3D7_12_v3:1,214,043..1,217,715(-)	0.17293
PF3D7_0931700	PIH1 domain-containing protein, putative	Pf3D7_09_v3:1,270,155..1,272,656(+)	0.17257
PF3D7_1420800	dynein light chain, putative	Pf3D7_14_v3:863,623..864,820(-)	0.17257
PF3D7_0902900	conserved Plasmodium protein, unknown function	Pf3D7_09_v3:127,416..127,724(+)	0.17257
PF3D7_0414900	armadillo-domain containing rhoptry protein	Pf3D7_04_v3:665,973..668,147(+)	0.17257
PF3D7_1147800	membrane associated erythrocyte binding-like protein	Pf3D7_11_v3:1,899,181..1,905,942(+)	0.16637
PF3D7_1017600	conserved Plasmodium protein, unknown function	Pf3D7_10_v3:705,537..708,452(+)	0.16637
PF3D7_0709600	ribonucleases P/MRP protein subunit POP1, putative	Pf3D7_07_v3:429,857..433,758(-)	0.16377
PF3D7_0506900	rhomboid protease ROM4	Pf3D7_05_v3:288,776..291,055(-)	0.16377
PF3D7_0716700	conserved Plasmodium protein, unknown function	Pf3D7_07_v3:728,109..731,126(+)	0.16377
PF3D7_1339700	conserved Plasmodium protein, unknown function	Pf3D7_13_v3:1,590,510..1,596,320(-)	0.16377
PF3D7_1035000	U2 snRNA/tRNA pseudouridine synthase, putative	Pf3D7_10_v3:1,386,649..1,389,630(-)	0.16233
PF3D7_1239800	conserved Plasmodium protein, unknown function	Pf3D7_12_v3:1,660,451..1,677,754(+)	0.15998
PF3D7_1221000	histone-lysine N-methyltransferase, H3 lysine-4 specific	Pf3D7_12_v3:836,912..843,901(-)	0.15116
PF3D7_0831600	cytoadherence linked asexual protein 8	Pf3D7_08_v3:1,358,314..1,363,618(+)	0.14215
PF3D7_0422200	erythrocyte membrane-associated antigen	Pf3D7_04_v3:1,004,462..1,017,247(-)	0.1354
PF3D7_0713900	conserved Plasmodium protein, unknown function	Pf3D7_07_v3:627,067..637,776(-)	0.13352
PF3D7_0111500	UMP-CMP kinase, putative	Pf3D7_01_v3:439,652..441,418(-)	0.1321
PF3D7_0934700	UBX domain-containing protein, putative	Pf3D7_09_v3:1,357,411..1,359,262(+)	0.1321
PF3D7_1223400	phospholipid-transporting ATPase, putative	Pf3D7_12_v3:941,125..946,745(+)	0.1321
PF3D7_1303100	methyltransferase, putative	Pf3D7_13_v3:159,024..159,915(+)	0.1321
PF3D7_1427100	lipase, putative	Pf3D7_14_v3:1,056,162..1,060,124(+)	0.1321
PF3D7_1421000	DIX domain-containing protein, putative	Pf3D7_14_v3:867,802..868,920(-)	0.1321
PF3D7_0826400	dehydrodolichyl diphosphate synthetase, putative	Pf3D7_08_v3:1,148,010..1,149,830(-)	0.1321
PF3D7_1251200	coronin	Pf3D7_12_v3:2,092,087..2,094,231(+)	0.1321
PF3D7_0108600	conserved protein, unknown function	Pf3D7_01_v3:349,995..351,626(-)	0.1321
PF3D7_1327500	conserved protein, unknown function	Pf3D7_13_v3:1,155,022..1,157,905(+)	0.1321
PF3D7_0813400	conserved protein, unknown function	Pf3D7_08_v3:658,493..662,095(-)	0.1321
PF3D7_1354700	conserved Plasmodium protein, unknown function	Pf3D7_13_v3:2,178,639..2,179,862(-)	0.1321
PF3D7_1368100	26S proteasome regulatory subunit RPN11, putative	Pf3D7_13_v3:2,710,406..2,711,718(-)	0.1321
PF3D7_0808800	rifin	Pf3D7_08_v3:450,615..451,899(+)	0.12195
PF3D7_1008700	tubulin beta chain	Pf3D7_10_v3:360,625..362,480(-)	0.10944
PF3D7_0114700	rifin	Pf3D7_01_v3:563,703..564,842(-)	0.10944
PF3D7_0932800	importin alpha re-exporter, putative	Pf3D7_09_v3:1,303,390..1,307,789(-)	0.10944
PF3D7_0925800	armadillo repeat protein, putative	Pf3D7_09_v3:1,033,315..1,038,579(+)	0.10944
PF3D7_1203300	TBCC domain-containing protein, putative	Pf3D7_12_v3:173,875..176,853(-)	0.09834
PF3D7_0412000	LITAF-like zinc finger protein, putative	Pf3D7_04_v3:536,774..539,110(+)	0.09834
PF3D7_0528900	conserved protein, unknown function	Pf3D7_05_v3:1,183,916..1,185,639(-)	0.09834
PF3D7_0619700	conserved protein, unknown function	Pf3D7_06_v3:828,199..830,389(-)	0.09834
PF3D7_0215400	conserved Plasmodium protein, unknown function	Pf3D7_02_v3:634,589..637,507(-)	0.09834
PF3D7_0501800	chromatin assembly factor 1 subunit A	Pf3D7_05_v3:91,361..94,591(+)	0.09834
PF3D7_0115000	surface-associated interspersed protein 1.3 (SURFIN 1.3)	Pf3D7_01_v3:577,704..583,789(+)	0.09829
PF3D7_1479900	stevor	Pf3D7_14_v3:3,282,729..3,283,752(+)	0.09599
PF3D7_1231800	asparagine-rich protein, putative	Pf3D7_12_v3:1,314,696..1,320,170(+)	0.09173
PF3D7_0619500	acyl-CoA synthetase	Pf3D7_06_v3:820,069..824,247(-)	0.09173
PF3D7_1101300	rifin	Pf3D7_11_v3:73,244..74,442(-)	0.09011
PF3D7_1240700	rifin, pseudogene	Pf3D7_12_v3:1,728,774..1,730,007(+)	0.08734
PF3D7_1024900	conserved Plasmodium protein, unknown function	Pf3D7_10_v3:1,040,289..1,045,004(-)	0.08734
PF3D7_0609700	conserved Plasmodium protein, unknown function	Pf3D7_06_v3:413,652..419,781(+)	0.08422
PF3D7_1201400	Plasmodium exported protein, unknown function	Pf3D7_12_v3:93,581..97,146(-)	0.08188
PF3D7_0713500	conserved Plasmodium protein, unknown function	Pf3D7_07_v3:614,385..617,249(+)	0.07861
PF3D7_1237100	conserved Plasmodium protein, unknown function	Pf3D7_12_v3:1,540,766..1,549,144(-)	0.07488
PF3D7_1452000	rhoptry neck protein 2	Pf3D7_14_v3:2,134,298..2,140,867(+)	0.07425
PF3D7_1238500	conserved Plasmodium protein, unknown function	Pf3D7_12_v3:1,594,826..1,600,526(+)	0.06339
PF3D7_1100300	rifin	Pf3D7_11_v3:45,056..46,233(+)	0.06316
PF3D7_0313500	Ras-like G protein	Pf3D7_03_v3:548,718..551,453(+)	0.06142
PF3D7_1302900	conserved protein, unknown function	Pf3D7_13_v3:154,992..157,394(+)	0.06142
PF3D7_0719400	conserved Plasmodium protein, unknown function	Pf3D7_07_v3:848,398..853,593(-)	0.06142
PF3D7_0927200	zinc finger protein, putative	Pf3D7_09_v3:1,107,143..1,112,656(+)	0.0605
PF3D7_1106800	protein kinase, putative	Pf3D7_11_v3:283,869..289,224(+)	0.0605
PF3D7_0221200	Plasmodium exported protein (hyp15), unknown function	Pf3D7_02_v3:854,966..855,738(+)	0.0605
PF3D7_0608100	conserved Plasmodium protein, unknown function	Pf3D7_06_v3:337,792..341,760(+)	0.0605
PF3D7_0504000	cation transporting P-ATPase	Pf3D7_05_v3:157,625..164,968(+)	0.0605
PF3D7_1244200	RNA polymerase II transcription factor B subunit 2, putative	Pf3D7_12_v3:1,852,844..1,855,681(-)	0.05905
PF3D7_1465300	ribonuclease Z, putative	Pf3D7_14_v3:2,643,004..2,646,192(+)	0.05905
PF3D7_0402400	Plasmodium exported protein, unknown function	Pf3D7_04_v3:147,490..148,380(-)	0.05905
PF3D7_0114500	Plasmodium exported protein (hyp10), unknown function	Pf3D7_01_v3:558,201..558,708(-)	0.05905
PF3D7_0809800	conserved Plasmodium protein, unknown function	Pf3D7_08_v3:502,338..506,698(-)	0.05905
PF3D7_0926600	conserved Plasmodium membrane protein, unknown function	Pf3D7_09_v3:1,084,696..1,089,093(+)	0.05905
PF3D7_1219600	aminophospholipid-transporting P-ATPase	Pf3D7_12_v3:785,571..790,673(-)	0.05905
PF3D7_1230200	vacuolar transporter chaperone, putative, pseudogene	Pf3D7_12_v3:1,245,535..1,249,170(+)	0.05645
PF3D7_0717900	thioredoxin-like protein	Pf3D7_07_v3:772,951..775,264(-)	0.05645
PF3D7_0507500	subtilisin-like protease 1	Pf3D7_05_v3:307,490..309,556(-)	0.05645
PF3D7_1450000	serine/threonine protein kinase, putative	Pf3D7_14_v3:2,047,793..2,050,083(+)	0.05645
PF3D7_0514800	inositol polyphosphate multikinase, putative	Pf3D7_05_v3:615,282..617,993(-)	0.05645
PF3D7_0802000	glutamate dehydrogenase, putative	Pf3D7_08_v3:146,089..150,282(+)	0.05645
PF3D7_0509700	conserved Plasmodium protein, unknown function	Pf3D7_05_v3:405,961..407,897(-)	0.05645
PF3D7_1432500	RNA methyltransferase, putative	Pf3D7_14_v3:1,283,570..1,285,063(+)	0.05031
PF3D7_1327200	ribonuclease P protein subunit RPR2, putative	Pf3D7_13_v3:1,143,157..1,143,915(+)	0.05031
PF3D7_1038800	RESA-like protein with PHIST and DnaJ domains	Pf3D7_10_v3:1,557,816..1,560,696(+)	0.05031
PF3D7_0626800	pyruvate kinase	Pf3D7_06_v3:1,078,995..1,081,320(+)	0.05031
PF3D7_1102300	Plasmodium exported protein, unknown function	Pf3D7_11_v3:110,027..111,429(-)	0.05031
PF3D7_1353100	Plasmodium exported protein, unknown function	Pf3D7_13_v3:2,124,272..2,125,270(-)	0.05031
PF3D7_0831750	Plasmodium exported protein (PHISTa), unknown function, pseudogene	Pf3D7_08_v3:1,371,847..1,372,720(+)	0.05031
PF3D7_0528400	palmitoyltransferase DHHC7	Pf3D7_05_v3:1,171,659..1,173,890(+)	0.05031
PF3D7_1205100	O-phosphoseryl-tRNA(Sec) selenium transferase, putative	Pf3D7_12_v3:222,695..224,991(-)	0.05031
PF3D7_1426400	MORN repeat protein, putative	Pf3D7_14_v3:1,026,262..1,027,144(-)	0.05031
PF3D7_0304100	inner membrane complex protein 1e, putative	Pf3D7_03_v3:204,542..206,119(+)	0.05031
PF3D7_0924200	heptatricopeptide repeat-containing protein, putative	Pf3D7_09_v3:981,152..984,334(+)	0.05031
PF3D7_0618800	heptatricopeptide repeat-containing protein, putative	Pf3D7_06_v3:779,849..783,296(-)	0.05031
PF3D7_0316900	E3 ubiquitin-protein ligase, putative	Pf3D7_03_v3:679,234..681,277(-)	0.05031
PF3D7_0806500	DnaJ protein, putative	Pf3D7_08_v3:345,427..347,454(-)	0.05031
PF3D7_1401100	DnaJ protein, putative	Pf3D7_14_v3:41,289..43,093(-)	0.05031
PF3D7_1365600	DNA topoisomerase 6 subunit B, putative	Pf3D7_13_v3:2,621,261..2,624,000(+)	0.05031
PF3D7_0301900	conserved protein, unknown function	Pf3D7_03_v3:105,913..107,109(-)	0.05031
PF3D7_0320600	conserved protein, unknown function	Pf3D7_03_v3:862,741..863,832(-)	0.05031
PF3D7_1316700	conserved protein, unknown function	Pf3D7_13_v3:695,732..697,985(+)	0.05031
PF3D7_0213800	conserved protein, unknown function	Pf3D7_02_v3:558,585..560,594(+)	0.05031
PF3D7_0616600	conserved protein, unknown function	Pf3D7_06_v3:689,254..691,131(-)	0.05031
PF3D7_1201900	conserved protein, unknown function	Pf3D7_12_v3:107,338..108,202(-)	0.05031
PF3D7_0506000	conserved Plasmodium protein, unknown function	Pf3D7_05_v3:256,225..257,378(+)	0.05031
PF3D7_0511100	conserved Plasmodium protein, unknown function	Pf3D7_05_v3:469,276..469,842(+)	0.05031
PF3D7_0608200	conserved Plasmodium protein, unknown function	Pf3D7_06_v3:341,874..342,821(-)	0.05031
PF3D7_1204200	conserved Plasmodium protein, unknown function	Pf3D7_12_v3:202,948..204,837(+)	0.05031
PF3D7_1445900	ATP-dependent RNA helicase DDX5, putative	Pf3D7_14_v3:1,885,443..1,888,323(+)	0.05031
PF3D7_0503800	60S ribosomal protein L31	Pf3D7_05_v3:151,422..152,384(-)	0.05031
PF3D7_0831100	surface-associated interspersed protein 8.1 (SURFIN 8.1)	Pf3D7_08_v3:1,325,144..1,331,187(+)	0.04368
PF3D7_0401300	rifin	Pf3D7_04_v3:82,247..83,575(+)	0.04335
PF3D7_1149400	Plasmodium exported protein, unknown function	Pf3D7_11_v3:1,985,870..1,986,639(-)	0.04272
PF3D7_0210200	conserved Plasmodium protein, unknown function	Pf3D7_02_v3:413,278..421,137(-)	0.04272
PF3D7_0103600	ATP-dependent RNA helicase, putative	Pf3D7_01_v3:161,131..166,229(+)	0.04272
PF3D7_0402200	surface-associated interspersed protein 4.1 (SURFIN 4.1), pseudogene	Pf3D7_04_v3:127,712..134,468(-)	0.04119
PF3D7_1409600	conserved Plasmodium protein, unknown function	Pf3D7_14_v3:374,800..377,106(+)	0.04097
PF3D7_0708200	conserved Plasmodium protein, unknown function	Pf3D7_07_v3:374,243..377,393(-)	0.0393
PF3D7_0113800	DBL containing protein, unknown function	Pf3D7_01_v3:527,107..536,351(+)	0.03817
PF3D7_0421700	conserved Plasmodium protein, unknown function	Pf3D7_04_v3:987,842..994,360(-)	0.03629
PF3D7_0826000	conserved Plasmodium protein, unknown function	Pf3D7_08_v3:1,109,276..1,112,794(+)	0.03468
PF3D7_1118300	insulinase, putative	Pf3D7_11_v3:694,655..699,121(+)	0.02808
PF3D7_0630000	CPW-WPC family protein	Pf3D7_06_v3:1,252,052..1,253,985(-)	0.02808
PF3D7_1326500	conserved Plasmodium protein, unknown function	Pf3D7_13_v3:1,099,489..1,105,836(-)	0.02808
PF3D7_1477600	surface-associated interspersed protein 14.1 (SURFIN 14.1)	Pf3D7_14_v3:3,193,285..3,199,478(+)	0.0226
PF3D7_0420000	zinc finger protein, putative	Pf3D7_04_v3:894,612..904,724(-)	0.02184
PF3D7_0302200	cytoadherence linked asexual protein 3.2	Pf3D7_03_v3:119,458..124,735(+)	0.01542
PF3D7_0615400	ribonuclease, putative	Pf3D7_06_v3:630,956..640,174(-)	0.01404
PF3D7_0930300	merozoite surface protein 1	Pf3D7_09_v3:1,201,812..1,206,974(+)	0.01
PF3D7_0406500	NYN domain-containing protein, putative	Pf3D7_04_v3:334,282..344,054(-)	0.00786

## Sheet: Table 4
Supplementary Table 4. 646 genes with top 5% integrated haplotype score (|iHS| >1.8157).
Gene	Product Description	Chromosome	Genomic Location	Core snp position	|iHS| value	Tajima's D	𝜋
PF3D7_0919900	regulator of chromosome condensation-PP1-interacting protein	Pf3D7_09_v3	809659 - 819804 (-)	815029	4.41199	-0.82657	0.00126734
PF3D7_0804900	GTPase-activating protein, putative	Pf3D7_08_v3	279711 - 281186 (-)	280072	4.41163	-1.35841	0.000774818
PF3D7_0614200	cytosolic Fe-S cluster assembly factor NAR1, putative	Pf3D7_06_v3	593172 - 595904 (-)	594243	4.38884	-1.16366	0.00149899
PF3D7_1012200	rhoptry associated adhesin	Pf3D7_10_v3	470979 - 471933 (+)	471579	4.37817	0.64916	0.00319457
PF3D7_0600300	rifin	Pf3D7_06_v3	15065 - 16410 (-)	16035	4.22288	-0.70678	0.01225
PF3D7_1206500	Tat binding protein 1(TBP-1)-interacting protein, putative	Pf3D7_12_v3	292424 - 294379 (+)	292691	4.01549	-1.35841	0.000438436
PF3D7_0220800	cytoadherence linked asexual protein 2	Pf3D7_02_v3	838843 - 844116 (+)	843235	3.85562	0.32602	0.0063757
PF3D7_0527000	DNA replication licensing factor MCM3, putative	Pf3D7_05_v3	1125099 - 1128146 (-)	1125725	3.77905	-1.43414	0.000656383
PF3D7_0222100	Pfmc-2TM Maurer's cleft two transmembrane protein	Pf3D7_02_v3	878468 - 879251 (-)	878608	3.70967	-0.60048	0.00863589
PF3D7_1036300	duffy binding-like merozoite surface protein 2	Pf3D7_10_v3	1432498 - 1434786 (+)	1434091	3.68371	-0.67735	0.0225608
PF3D7_0400300	rifin	Pf3D7_04_v3	42032 - 43374 (-)	42971	3.64444	-1.17032	0.0250515
PF3D7_1200400	erythrocyte membrane protein 1, PfEMP1	Pf3D7_12_v3	32703 - 41940 (+)	38870	3.63037	-0.55467	0.0315398
PF3D7_1200200	rifin	Pf3D7_12_v3	26321 - 27687 (-)	27348	3.62965	-1.13465	0.0165935
PF3D7_1040700	rifin	Pf3D7_10_v3	1622368 - 1623684 (+)	1622890	3.62265	-1.4618	0.0125199
PF3D7_1110700	actin-like protein, putative	Pf3D7_11_v3	428362 - 430047 (+)	429884	3.59647	-1.43414	0.000678253
PF3D7_0831600	cytoadherence linked asexual protein 8	Pf3D7_08_v3	1358314 - 1363618 (+)	1362737	3.59596	0.14215	0.00515334
PF3D7_0311100	pre-mRNA splicing factor, putative	Pf3D7_03_v3	470860 - 473161 (-)	471437	3.59534	-1.03541	0.000993357
PF3D7_1478600	EMP1-trafficking protein	Pf3D7_14_v3	3232639 - 3236535 (+)	3236417	3.57252	-0.51092	0.0020045
PF3D7_1249600	leucine-rich repeat protein	Pf3D7_12_v3	2018995 - 2022007 (-)	2019259	3.54878	-0.52405	0.00208689
PF3D7_0530900	formin 1	Pf3D7_05_v3	1257723 - 1265750 (-)	1262883	3.52102	-0.47434	0.00130512
PF3D7_1123500	golgi protein 2	Pf3D7_11_v3	929354 - 933364 (-)	932765	3.4899	-1.43414	0.000617504
PF3D7_1373000	rifin	Pf3D7_13_v3	2868923 - 2870165 (+)	2869905	3.48439	-1.53754	0.0159497
PF3D7_1335100	merozoite surface protein 7	Pf3D7_13_v3	1419086 - 1420141 (-)	1419448	3.47128	1.07565	0.00830512
PF3D7_0500800	mature parasite-infected erythrocyte surface antigen	Pf3D7_05_v3	43327 - 47761 (-)	45066	3.45625	-1.02379	0.000365144
PF3D7_0812100	proteasome activator complex subunit 4, putative	Pf3D7_08_v3	604923 - 612878 (+)	607455	3.45267	-0.79261	0.000215498
PF3D7_0509400	RNA polymerase I	Pf3D7_05_v3	389914 - 398997 (-)	391551	3.44757	-0.2316	0.00116387
PF3D7_0506900	rhomboid protease ROM4	Pf3D7_05_v3	288776 - 291055 (-)	289917	3.44275	0.16377	0.00313421
PF3D7_0100800	rifin	Pf3D7_01_v3	59772 - 61003 (+)	60496	3.43909	-0.82669	0.0247573
PF3D7_0524900	S-adenosyl-L-methionine-dependent tRNA 4-demethylwyosine synthase, putative	Pf3D7_05_v3	1027396 - 1030362 (+)	1028294	3.43716	-0.03984	0.000545869
PF3D7_1203600	cytochrome c1 heme lyase, putative	Pf3D7_12_v3	184914 - 185768 (+)	185107	3.42785	-1.23716	0.000669121
PF3D7_0831200	DnaJ protein, putative	Pf3D7_08_v3	1333288 - 1336299 (+)	1334739	3.42234	0.26829	0.00142335
PF3D7_1452000	rhoptry neck protein 2	Pf3D7_14_v3	2134298 - 2140867 (+)	2135709	3.42161	0.07425	0.00276914
PF3D7_1400300	rifin	Pf3D7_14_v3	10974 - 12117 (-)	11802	3.41663	-0.77974	0.00924884
PF3D7_0315200	circumsporozoite- and TRAP-related protein	Pf3D7_03_v3	616472 - 622816 (+)	618937	3.40413	-0.04537	0.000900739
PF3D7_0901100	rifin	Pf3D7_09_v3	61342 - 62553 (-)	62152	3.40379	-1.71672	0.00778577
PF3D7_0833400	rifin	Pf3D7_08_v3	1432696 - 1433932 (+)	1433863	3.40081	-0.53857	0.0272769
PF3D7_0420000	zinc finger protein, putative	Pf3D7_04_v3	894612 - 904724 (-)	897358	3.39248	0.02184	0.00229807
PF3D7_1231100	ras-related protein Rab-2	Pf3D7_12_v3	1276257 - 1277734 (+)	1277663	3.39129	-0.73384	0.00141858
PF3D7_0201600	PHISTb domain-containing RESA-like protein 1	Pf3D7_02_v3	77251 - 78808 (-)	78077	3.37438	1.25357	0.0114995
PF3D7_0317100	6-cysteine protein	Pf3D7_03_v3	686282 - 689482 (+)	689286	3.37121	-0.5177	0.000803572
PF3D7_1100100	erythrocyte membrane protein 1, PfEMP1	Pf3D7_11_v3	24160 - 31598 (+)	26445	3.33181	-1.00891	0.0161334
PF3D7_1240600	erythrocyte membrane protein 1, PfEMP1	Pf3D7_12_v3	1719574 - 1727456 (+)	1724658	3.32748	-1.29547	0.0106814
PF3D7_0900100	erythrocyte membrane protein 1, PfEMP1	Pf3D7_09_v3	20080 - 27885 (+)	21812	3.32672	-1.09388	0.013215
PF3D7_1300500	rifin	Pf3D7_13_v3	50662 - 51857 (+)	50740	3.30076	-0.95681	0.0211197
PF3D7_0937800	erythrocyte membrane protein 1, PfEMP1	Pf3D7_09_v3	1495579 - 1503336 (-)	1499472	3.29496	-1.23085	0.0157891
PF3D7_1205800	high mobility group protein B3, putative	Pf3D7_12_v3	256367 - 263731 (+)	257502	3.2921	-0.81282	0.00115103
PF3D7_0700200	rifin	Pf3D7_07_v3	30097 - 31269 (+)	31074	3.28375	-0.69654	0.0285227
PF3D7_0203000	repetitive organellar protein, putative	Pf3D7_02_v3	141625 - 147564 (-)	145266	3.26738	-0.37846	0.00166775
PF3D7_0525200	structural maintenance of chromosomes protein 6, putative	Pf3D7_05_v3	1045462 - 1051253 (+)	1049689	3.26267	-0.55037	0.000970307
PF3D7_1240300	erythrocyte membrane protein 1, PfEMP1	Pf3D7_12_v3	1694150 - 1703087 (+)	1694243	3.26018	-1.18461	0.0110829
PF3D7_0617400	erythrocyte membrane protein 1, PfEMP1	Pf3D7_06_v3	723117 - 731490 (-)	730273	3.25179	-0.6586	0.0180967
PF3D7_1222400	AP2 domain transcription factor	Pf3D7_12_v3	890581 - 898257 (+)	891224	3.25137	-1.2284	0.000620363
PF3D7_1229800	myosin J, putative	Pf3D7_12_v3	1219136 - 1226465 (-)	1221794	3.24936	-0.56272	0.00119551
PF3D7_0400500	rifin	Pf3D7_04_v3	59636 - 60939 (+)	60055	3.23586	-0.92516	0.024778
PF3D7_1400600	rifin	Pf3D7_14_v3	20897 - 22232 (-)	21300	3.23468	-1.60369	0.00948814
PF3D7_0718000	dynein heavy chain, putative	Pf3D7_07_v3	776141 - 795637 (-)	778404	3.21774	-1.08891	0.000610626
PF3D7_0901600	stevor	Pf3D7_09_v3	77861 - 78874 (+)	78515	3.20166	-0.6406	0.0329996
PF3D7_1149900	stevor	Pf3D7_11_v3	2009875 - 2010902 (+)	2010419	3.1921	-0.65171	0.0316224
PF3D7_0617700	rifin	Pf3D7_06_v3	741269 - 742406 (-)	741464	3.18	-0.9009	0.0142396
PF3D7_0516600	sporozoite surface antigen MB2	Pf3D7_05_v3	686810 - 691642 (-)	688987	3.1743	-1.24974	0.000847524
PF3D7_1219300	erythrocyte membrane protein 1, PfEMP1	Pf3D7_12_v3	766654 - 774197 (-)	772063	3.16904	-1.02812	0.0123609
PF3D7_0100200	rifin	Pf3D7_01_v3	38982 - 40207 (-)	39702	3.16652	-0.84159	0.0230904
PF3D7_1468400	zinc finger protein, putative	Pf3D7_14_v3	2809478 - 2812066 (+)	2810484	3.14513	-1.52412	0.000662398
PF3D7_0832500	rifin	Pf3D7_08_v3	1402567 - 1403711 (-)	1403148	3.14501	-1.65834	0.00374625
PF3D7_0209100	patatin-like phospholipase, putative	Pf3D7_02_v3	381130 - 383445 (-)	383067	3.14068	-1.43414	0.000493675
PF3D7_0600200	erythrocyte membrane protein 1, PfEMP1	Pf3D7_06_v3	3503 - 12835 (+)	4675	3.13913	-0.63996	0.0250648
PF3D7_1120600	DDRGK domain-containing protein, putative	Pf3D7_11_v3	775233 - 783639 (-)	775446	3.13302	-0.52411	0.00185808
PF3D7_0713000	rifin	Pf3D7_07_v3	602141 - 603381 (+)	602701	3.12164	0.51677	0.0247312
PF3D7_0831800	histidine-rich protein II	Pf3D7_08_v3	1374236 - 1375299 (-)	1374658	3.11746	-1.60974	0.00268781
PF3D7_1414500	atypical protein kinase, ABC-1 family, putative	Pf3D7_14_v3	578369 - 587529 (-)	580177	3.11699	-0.51349	0.00144521
PF3D7_1150200	rifin	Pf3D7_11_v3	2018714 - 2019967 (-)	2018817	3.11215	-1.58023	0.00539657
PF3D7_0808900	rifin	Pf3D7_08_v3	453803 - 454919 (+)	454395	3.11171	-0.03844	0.0482164
PF3D7_0632700	rifin	Pf3D7_06_v3	1371501 - 1372861 (+)	1372807	3.10388	-0.58028	0.0110644
PF3D7_0115600	rifin	Pf3D7_01_v3	604162 - 605531 (+)	604497	3.09888	-1.02107	0.00980904
PF3D7_1329400	AMP deaminase, putative	Pf3D7_13_v3	1243172 - 1246344 (+)	1245813	3.09703	-1.55311	0.000630517
PF3D7_0800200	erythrocyte membrane protein 1, PfEMP1	Pf3D7_08_v3	29700 - 39033 (-)	32698	3.09146	-0.31973	0.0315215
PF3D7_0101300	Pfmc-2TM Maurer's cleft two transmembrane protein	Pf3D7_01_v3	74563 - 75366 (+)	75233	3.08327	-0.94978	0.00972543
PF3D7_0324900	erythrocyte membrane protein 1, PfEMP1	Pf3D7_03_v3	1030822 - 1038254 (-)	1036978	3.06556	-1.07447	0.0192603
PF3D7_0106700	small ribosomal subunit assembling AARP2 protein	Pf3D7_01_v3	281155 - 285459 (+)	283206	3.06316	-0.55037	0.0011949
PF3D7_0632500	erythrocyte membrane protein 1, PfEMP1	Pf3D7_06_v3	1353946 - 1366430 (-)	1366032	3.05728	-0.75889	0.0256176
PF3D7_1322100	histone-lysine N-methyltransferase SET2	Pf3D7_13_v3	920971 - 929449 (+)	923303	3.05393	-1.37594	0.00050551
PF3D7_0600700	rifin	Pf3D7_06_v3	31965 - 33244 (-)	32920	3.04888	-1.11427	0.0295618
PF3D7_1232900	nucleotidyltransferase, putative	Pf3D7_12_v3	1351482 - 1354104 (-)	1353547	3.04299	-1.12898	0.000726454
PF3D7_0828000	rhomboid protease ROM3	Pf3D7_08_v3	1210692 - 1211860 (+)	1211724	3.03769	-1.35841	0.000733855
PF3D7_0200100	erythrocyte membrane protein 1, PfEMP1	Pf3D7_02_v3	25232 - 31168 (+)	26716	3.03633	-0.71594	0.0177288
PF3D7_0202700	octaprenyl pyrophosphate synthase	Pf3D7_02_v3	135523 - 137139 (+)	136460	3.03333	-1.00623	0.000176803
PF3D7_0309800	YTH domain-containing protein, putative	Pf3D7_03_v3	412089 - 413762 (+)	413403	3.03105	-1.23716	0.000341559
PF3D7_0501300	skeleton-binding protein 1	Pf3D7_05_v3	68930 - 70113 (+)	70020	3.01928	-0.99825	0.00338123
PF3D7_0700100	erythrocyte membrane protein 1, PfEMP1	Pf3D7_07_v3	20307 - 28083 (+)	22311	3.01144	-1.17549	0.0145013
PF3D7_1202300	dynein heavy chain, putative	Pf3D7_12_v3	119402 - 141499 (+)	123931	3.00883	-1.59006	0.00042669
PF3D7_1300200	rifin	Pf3D7_13_v3	30605 - 31881 (-)	31435	2.99926	-0.72166	0.0256755
PF3D7_1019800	tRNA methyltransferase, putative	Pf3D7_10_v3	804328 - 807582 (-)	806844	2.99913	-1.43414	0.000351216
PF3D7_0830800	surface-associated interspersed protein 8.2 (SURFIN 8.2)	Pf3D7_08_v3	1310637 - 1316955 (+)	1312092	2.99435	0.66717	0.0133104
PF3D7_0400100	erythrocyte membrane protein 1, PfEMP1	Pf3D7_04_v3	28706 - 37677 (+)	29877	2.99252	-0.84142	0.0183024
PF3D7_1041300	erythrocyte membrane protein 1, PfEMP1	Pf3D7_10_v3	1642401 - 1649948 (-)	1649663	2.99017	-1.19699	0.0160266
PF3D7_1475900	KELT protein	Pf3D7_14_v3	3124337 - 3126709 (+)	3125772	2.98877	0.25197	0.00682566
PF3D7_0400400	erythrocyte membrane protein 1, PfEMP1	Pf3D7_04_v3	45555 - 56860 (-)	45589	2.98694	-0.39466	0.0271266
PF3D7_0511300	MORN repeat protein, putative	Pf3D7_05_v3	474487 - 478882 (-)	477235	2.97653	-0.37592	0.00190693
PF3D7_0622800	leucine--tRNA ligase, putative	Pf3D7_06_v3	919685 - 924028 (+)	920692	2.97103	-0.87642	0.000307007
PF3D7_1300900	stevor	Pf3D7_13_v3	62515 - 63547 (-)	62808	2.96459	-1.13878	0.0244555
PF3D7_0708000	cytoskeleton associated protein, putative	Pf3D7_07_v3	368707 - 371672 (+)	371188	2.96205	-1.57597	0.000770898
PF3D7_1102800	early transcribed membrane protein 11.2	Pf3D7_11_v3	131703 - 131987 (-)	131724	2.95226	-1.02379	0.00570087
PF3D7_1434500	dynein-related AAA-type ATPase, putative	Pf3D7_14_v3	1378348 - 1402665 (-)	1389108	2.94715	-0.89683	0.00112404
PF3D7_0935200	vacuolar protein sorting-associated protein 33, putative	Pf3D7_09_v3	1368594 - 1372037 (-)	1370847	2.94157	-1.66472	0.00132775
PF3D7_1038400	gametocyte-specific protein	Pf3D7_10_v3	1519021 - 1547825 (+)	1526150	2.94117	-0.72294	0.00269143
PF3D7_0425800	erythrocyte membrane protein 1, PfEMP1	Pf3D7_04_v3	1156423 - 1167821 (+)	1167689	2.92778	-0.69117	0.0264207
PF3D7_0804300	zinc finger protein, putative	Pf3D7_08_v3	242103 - 244775 (+)	244386	2.92717	-1.29133	0.00342173
PF3D7_1477600	surface-associated interspersed protein 14.1 (SURFIN 14.1)	Pf3D7_14_v3	3193285 - 3199478 (+)	3195855	2.92148	0.0226	0.00568999
PF3D7_0511500	RNA pseudouridylate synthase, putative	Pf3D7_05_v3	486602 - 516787 (+)	513749	2.92011	-0.87002	0.000640558
PF3D7_0721300	ATP-dependent RNA helicase DBP7, putative	Pf3D7_07_v3	922285 - 924984 (+)	923717	2.91818	-0.85853	0.00127031
PF3D7_1373300	rifin	Pf3D7_13_v3	2877908 - 2879141 (+)	2878819	2.90759	-1.34803	0.00324412
PF3D7_1035700	duffy binding-like merozoite surface protein	Pf3D7_10_v3	1413200 - 1415293 (+)	1414316	2.90723	-0.38036	0.00546038
PF3D7_0101000	rifin	Pf3D7_01_v3	65817 - 66989 (-)	65919	2.90663	-1.27164	0.00893873
PF3D7_0809600	peptidase family C50, putative	Pf3D7_08_v3	479980 - 497382 (-)	486832	2.90348	-0.48282	0.00120402
PF3D7_0223400	rifin	Pf3D7_02_v3	913244 - 914457 (+)	913705	2.8998	-0.69054	0.0240254
PF3D7_1101100	rifin	Pf3D7_11_v3	66686 - 67965 (-)	67361	2.89675	-1.16293	0.0268067
PF3D7_1254800	rifin	Pf3D7_12_v3	2228632 - 2229740 (-)	2229043	2.89538	0.56703	0.0206292
PF3D7_1319300	tRNA (guanine(26)-N(2))-dimethyltransferase, putative	Pf3D7_13_v3	795939 - 798353 (-)	796881	2.89377	-1.02379	0.000670691
PF3D7_0701100	rifin	Pf3D7_07_v3	55562 - 56781 (-)	55631	2.89142	-1.28288	0.0206258
PF3D7_1419800	glutathione reductase	Pf3D7_14_v3	822423 - 824340 (-)	823828	2.88895	-1.31888	0.00144074
PF3D7_1106300	exonuclease, putative	Pf3D7_11_v3	263604 - 266570 (-)	265346	2.88586	-1.02379	0.000545869
PF3D7_0200700	rifin	Pf3D7_02_v3	48923 - 50147 (-)	49657	2.877	-1.72681	0.0095705
PF3D7_1138800	WD repeat-containing protein, putative	Pf3D7_11_v3	1533252 - 1539856 (-)	1534022	2.8744	-1.51757	0.000764328
PF3D7_1446500	nucleoporin NUP313, putative	Pf3D7_14_v3	1907197 - 1916202 (+)	1911538	2.87172	-0.99237	0.000708601
PF3D7_0809100	erythrocyte membrane protein 1, PfEMP1	Pf3D7_08_v3	459312 - 466567 (+)	460275	2.87117	-1.01917	0.0207017
PF3D7_0602400	elongation factor G	Pf3D7_06_v3	101385 - 104561 (-)	104143	2.87048	-1.35841	0.000269881
PF3D7_0201300	stevor	Pf3D7_02_v3	66529 - 67545 (+)	67262	2.86635	-0.54236	0.00984252
PF3D7_1149000	antigen 332, DBL-like protein	Pf3D7_11_v3	1950210 - 1968726 (+)	1956301	2.85955	-0.41102	0.00110586
PF3D7_0907400	ATP-dependent protease ATPase subunit ClpY	Pf3D7_09_v3	351955 - 354723 (-)	353551	2.85615	-1.03541	0.000825764
PF3D7_1466300	26S proteasome regulatory subunit RPN2, putative	Pf3D7_14_v3	2709418 - 2713192 (+)	2710377	2.85584	-1.23716	0.000151412
PF3D7_1357000	elongation factor 1-alpha	Pf3D7_13_v3	2265817 - 2267148 (-)	2266150	2.855	-0.65405	0.000787092
PF3D7_1118600	histone acetyltransferase MYST	Pf3D7_11_v3	705556 - 707382 (-)	707132	2.85452	-1.18108	0.0015647
PF3D7_0418700	RNA-binding protein NOB1, putative	Pf3D7_04_v3	841196 - 842905 (+)	842164	2.85321	0.39349	0.0034551
PF3D7_1300400	rifin	Pf3D7_13_v3	47583 - 48769 (+)	48010	2.85303	0.33694	0.0153377
PF3D7_0200200	rifin	Pf3D7_02_v3	33030 - 34259 (-)	33666	2.85087	-0.70982	0.0221628
PF3D7_0832600	stevor	Pf3D7_08_v3	1405835 - 1406999 (-)	1406589	2.84218	-0.41204	0.0166094
PF3D7_0900700	rifin	Pf3D7_09_v3	49612 - 50971 (-)	50586	2.84124	-0.54801	0.0336382
PF3D7_0420700	erythrocyte membrane protein 1, PfEMP1	Pf3D7_04_v3	935031 - 941875 (-)	937709	2.8398	-1.05809	0.00933734
PF3D7_1373100	rifin	Pf3D7_13_v3	2871860 - 2873088 (-)	2872480	2.83755	-1.03622	0.0270669
PF3D7_0219200	40S ribosomal protein S30	Pf3D7_02_v3	772316 - 772690 (+)	772470	2.83727	-0.27492	0.00585689
PF3D7_0207000	merozoite surface protein 4	Pf3D7_02_v3	277494 - 278456 (-)	278302	2.83572	-0.35433	0.003564
PF3D7_0901300	rifin	Pf3D7_09_v3	67334 - 68625 (+)	67757	2.82629	-0.25728	0.0281067
PF3D7_0425700	rifin	Pf3D7_04_v3	1152504 - 1153633 (-)	1152606	2.82437	-0.31653	0.0198237
PF3D7_1255100	rifin	Pf3D7_12_v3	2238210 - 2239417 (+)	2238532	2.81722	-1.24615	0.0148341
PF3D7_0700500	rifin	Pf3D7_07_v3	40288 - 41453 (-)	41191	2.80889	-1.44161	0.0155324
PF3D7_1400400	rifin	Pf3D7_14_v3	14126 - 15363 (-)	14961	2.80804	-0.26962	0.0217115
PF3D7_1431900	inner membrane complex suture component, putative	Pf3D7_14_v3	1253540 - 1256878 (+)	1256055	2.80564	-0.76771	0.00111273
PF3D7_0732800	erythrocyte membrane protein 1 (PfEMP1), exon 2	Pf3D7_07_v3	1410435 - 1412231 (+)	1411683	2.79686	-1.3974	0.00445434
PF3D7_1126000	threonine--tRNA ligase	Pf3D7_11_v3	1014334 - 1017375 (-)	1016448	2.79399	-1.42175	0.00119008
PF3D7_0300100	erythrocyte membrane protein 1, PfEMP1	Pf3D7_03_v3	36965 - 44482 (+)	43958	2.79064	-0.98442	0.018143
PF3D7_1241800	ATP-dependent RNA helicase DBP9, putative	Pf3D7_12_v3	1780012 - 1782648 (-)	1782501	2.78921	-0.27492	0.000289038
PF3D7_0833500	erythrocyte membrane protein 1, PfEMP1	Pf3D7_08_v3	1435794 - 1443449 (-)	1438077	2.78242	-1.36448	0.0130634
PF3D7_0732000	stevor	Pf3D7_07_v3	1385635 - 1386626 (+)	1386482	2.77924	-0.27519	0.0192206
PF3D7_1479500	stevor	Pf3D7_14_v3	3269494 - 3270496 (+)	3270203	2.77831	-0.53876	0.0195799
PF3D7_1101200	rifin	Pf3D7_11_v3	70081 - 71289 (-)	70574	2.77815	-0.97194	0.0149007
PF3D7_1364900	ferrochelatase	Pf3D7_13_v3	2606397 - 2608050 (-)	2607782	2.77689	-1.52412	0.00103708
PF3D7_1100400	rifin	Pf3D7_11_v3	48112 - 49307 (+)	49129	2.77599	-0.54503	0.0241482
PF3D7_1040100	rifin	Pf3D7_10_v3	1602935 - 1603989 (+)	1603319	2.77337	-0.46047	0.0267462
PF3D7_1445400	protein serine/threonine kinase-1	Pf3D7_14_v3	1862775 - 1865420 (-)	1864365	2.77054	-1.57597	0.000864164
PF3D7_0920500	ADP-ribosylation factor, putative	Pf3D7_09_v3	841536 - 842655 (+)	842433	2.77006	-1.23716	0.00051066
PF3D7_1475400	cysteine repeat modular protein 4	Pf3D7_14_v3	3087061 - 3105071 (-)	3100548	2.76975	-1.02888	0.000613416
PF3D7_1041100	rifin	Pf3D7_10_v3	1635596 - 1636779 (+)	1636505	2.76899	-0.93846	0.0214145
PF3D7_0203100	protein kinase, putative	Pf3D7_02_v3	149524 - 156981 (-)	150805	2.76805	-1.65112	0.000536409
PF3D7_0800300	erythrocyte membrane protein 1, PfEMP1	Pf3D7_08_v3	40948 - 50939 (+)	47670	2.76534	-1.15258	0.0242504
PF3D7_0501800	chromatin assembly factor 1 subunit A	Pf3D7_05_v3	91361 - 94591 (+)	93881	2.76528	0.09834	0.0014153
PF3D7_1021800	schizont egress antigen-1	Pf3D7_10_v3	896865 - 903608 (-)	898686	2.76504	-1.55311	0.000381348
PF3D7_0319700	ABC transporter I family member 1, putative	Pf3D7_03_v3	820708 - 830802 (+)	821301	2.76481	-1.19871	0.000603848
PF3D7_1226300	haloacid dehalogenase-like hydrolase, putative	Pf3D7_12_v3	1065796 - 1066683 (+)	1066162	2.76162	0	0
PF3D7_0712800	erythrocyte membrane protein 1, PfEMP1	Pf3D7_07_v3	581386 - 588923 (-)	587136	2.75958	-0.97699	0.0206979
PF3D7_1129200	26S proteasome regulatory subunit RPN7, putative	Pf3D7_11_v3	1128774 - 1130813 (+)	1129885	2.75818	-0.65405	0.000513791
PF3D7_1255000	rifin	Pf3D7_12_v3	2234600 - 2235792 (+)	2234946	2.75654	-0.88925	0.0252477
PF3D7_1417900	ATP synthase-associated protein, putative	Pf3D7_14_v3	757195 - 758555 (-)	757465	2.75555	-1.62257	0.00231092
PF3D7_0916700	RNA-binding protein musashi, putative	Pf3D7_09_v3	696863 - 698029 (-)	697863	2.75172	-1.35841	0.000735114
PF3D7_1025000	EF-hand calcium-binding domain-containing protein, putative	Pf3D7_10_v3	1045608 - 1049760 (-)	1047415	2.75166	-0.4398	0.00181209
PF3D7_0413300	rifin	Pf3D7_04_v3	609155 - 610433 (+)	610134	2.75136	-0.34403	0.0189284
PF3D7_1474300	DNA repair metallo-beta-lactamase protein, putative	Pf3D7_14_v3	3040768 - 3043560 (+)	3042653	2.74994	-1.20798	0.00095511
PF3D7_0714400	calmodulin, putative	Pf3D7_07_v3	662284 - 663407 (-)	662518	2.74487	-1.52412	0.00152652
PF3D7_0613800	AP2 domain transcription factor, putative	Pf3D7_06_v3	566139 - 578993 (+)	571916	2.74233	-0.27973	0.00163003
PF3D7_1479600	rifin	Pf3D7_14_v3	3272578 - 3273848 (+)	3273625	2.74139	-1.20565	0.0229471
PF3D7_1442900	protein transport protein SEC7, putative	Pf3D7_14_v3	1753510 - 1763664 (+)	1755522	2.73683	0.32754	0.00136001
PF3D7_0313500	Ras-like G protein	Pf3D7_03_v3	548718 - 551453 (+)	549763	2.73487	0.06142	0.00226343
PF3D7_1240400	erythrocyte membrane protein 1, PfEMP1	Pf3D7_12_v3	1704512 - 1712490 (+)	1709200	2.73116	-1.0829	0.0102663
PF3D7_0801700	sentrin-specific protease 2, putative	Pf3D7_08_v3	112299 - 117877 (+)	116908	2.72703	-0.85656	0.000802472
PF3D7_0302500	cytoadherence linked asexual protein 3.1	Pf3D7_03_v3	135418 - 140660 (+)	139770	2.72662	0.17952	0.00739449
PF3D7_0512000	prefoldin subunit 6, putative	Pf3D7_05_v3	527639 - 528666 (+)	528005	2.72316	0	0
PF3D7_1472200	histone deacetylase, putative	Pf3D7_14_v3	2945662 - 2952551 (+)	2948940	2.72063	-0.63631	0.00105067
PF3D7_1200600	erythrocyte membrane protein 1, PfEMP1	Pf3D7_12_v3	46788 - 56805 (-)	53438	2.71766	0.57512	0.0414509
PF3D7_0732900	rifin	Pf3D7_07_v3	1414434 - 1415683 (+)	1415006	2.71354	-1.27719	0.0278318
PF3D7_1300300	erythrocyte membrane protein 1, PfEMP1	Pf3D7_13_v3	33959 - 44742 (-)	38488	2.71192	-1.03834	0.0236528
PF3D7_1414100	zinc finger protein, putative	Pf3D7_14_v3	560093 - 562324 (+)	561656	2.71037	-0.87642	0.000597639
PF3D7_0421300	erythrocyte membrane protein 1, PfEMP1	Pf3D7_04_v3	969031 - 976591 (-)	969064	2.70496	-0.84602	0.0166667
PF3D7_1040200	stevor	Pf3D7_10_v3	1605930 - 1606953 (+)	1606790	2.70068	-0.65842	0.0137783
PF3D7_0413600	26S protease regulatory subunit 6B, putative	Pf3D7_04_v3	616914 - 618350 (-)	617734	2.6982	-1.00623	0.000198965
PF3D7_0937700	rifin	Pf3D7_09_v3	1492373 - 1493708 (+)	1492746	2.69611	-1.1132	0.0180489
PF3D7_1023100	dynein heavy chain, putative	Pf3D7_10_v3	963497 - 980560 (-)	976483	2.69372	-1.60974	0.000195354
PF3D7_0716100	protein SDA1, putative	Pf3D7_07_v3	707699 - 710908 (-)	708518	2.69317	-1.23716	0.000178071
PF3D7_0102200	ring-infected erythrocyte surface antigen	Pf3D7_01_v3	98819 - 102282 (+)	100118	2.69193	-0.20286	0.0034102
PF3D7_0800400	rifin	Pf3D7_08_v3	52760 - 53982 (-)	53549	2.69058	-0.51389	0.0264983
PF3D7_0111500	UMP-CMP kinase, putative	Pf3D7_01_v3	439652 - 441418 (-)	440986	2.68952	0.1321	0.00151
PF3D7_0822200	phosphorylated CTD interacting factor 1 WW domain-containing protein, putative	Pf3D7_08_v3	982570 - 987696 (+)	987485	2.68799	-1.27839	0.000668859
PF3D7_1433300	chromatin assembly factor 1 P55 subunit, putative	Pf3D7_14_v3	1310041 - 1311834 (+)	1311723	2.68794	-0.30187	0.000637399
PF3D7_0808700	erythrocyte membrane protein 1, PfEMP1	Pf3D7_08_v3	440408 - 448062 (+)	444322	2.68725	-1.25889	0.0139485
PF3D7_1238300	pre-mRNA-splicing factor CWC22, putative	Pf3D7_12_v3	1589169 - 1592072 (+)	1589926	2.68614	-1.23413	0.00108262
PF3D7_0937300	rifin	Pf3D7_09_v3	1474431 - 1475704 (+)	1475409	2.68366	-1.57597	0.00179553
PF3D7_0926300	protein kinase, putative	Pf3D7_09_v3	1064752 - 1070317 (+)	1069518	2.67954	-0.93421	0.000667437
PF3D7_0412700	erythrocyte membrane protein 1, PfEMP1	Pf3D7_04_v3	561667 - 569342 (-)	567264	2.67708	-1.12228	0.0135257
PF3D7_1461900	valine--tRNA ligase, putative	Pf3D7_14_v3	2514673 - 2517945 (+)	2516907	2.67178	-1.23716	0.000174642
PF3D7_1310600	ras-related protein Rab-5B	Pf3D7_13_v3	465091 - 466552 (-)	466200	2.67048	-0.69027	0.00169486
PF3D7_0406400	cytosolic glyoxalase II	Pf3D7_04_v3	332043 - 333856 (+)	332436	2.66105	-0.53627	0.00120821
PF3D7_0213900	RTR1 domain-containing protein, putative	Pf3D7_02_v3	561122 - 564622 (-)	562594	2.65957	-0.55534	0.00244898
PF3D7_0711700	erythrocyte membrane protein 1, PfEMP1	Pf3D7_07_v3	511950 - 519425 (-)	518938	2.65666	-1.1696	0.0179774
PF3D7_1414900	ATP-dependent protease, putative	Pf3D7_14_v3	601981 - 605559 (-)	603119	2.65408	-0.60812	0.00101147
PF3D7_0600500	rifin	Pf3D7_06_v3	26557 - 27830 (+)	27717	2.65333	-0.9507	0.016085
PF3D7_1240900	erythrocyte membrane protein 1, PfEMP1	Pf3D7_12_v3	1735543 - 1743408 (+)	1737906	2.65222	-1.21143	0.0106197
PF3D7_0732500	rifin	Pf3D7_07_v3	1402623 - 1403978 (-)	1402692	2.65206	-0.34242	0.0249517
PF3D7_1255200	erythrocyte membrane protein 1, PfEMP1	Pf3D7_12_v3	2241271 - 2248962 (-)	2244373	2.65066	-1.10886	0.0125564
PF3D7_0927200	zinc finger protein, putative	Pf3D7_09_v3	1107143 - 1112656 (+)	1110778	2.64667	0.0605	0.00089831
PF3D7_1147000	sporozoite and liver stage asparagine-rich protein	Pf3D7_11_v3	1858329 - 1867357 (-)	1858757	2.64226	-1.2883	0.000643501
PF3D7_0110600	phosphatidylinositol-4-phosphate 5-kinase	Pf3D7_01_v3	405739 - 412169 (+)	408534	2.63861	-0.82556	0.000755388
PF3D7_0900900	stevor	Pf3D7_09_v3	55074 - 56081 (-)	55173	2.63821	-0.01639	0.0383979
PF3D7_1149200	ring-infected erythrocyte surface antigen	Pf3D7_11_v3	1976407 - 1979804 (+)	1977858	2.6358	-0.19651	0.00255127
PF3D7_0817500	histidine triad nucleotide-binding protein 1	Pf3D7_08_v3	798777 - 800205 (+)	800052	2.63529	-1.52412	0.00120048
PF3D7_0426000	erythrocyte membrane protein 1, PfEMP1	Pf3D7_04_v3	1173053 - 1180226 (-)	1175507	2.62959	-0.80548	0.0209649
PF3D7_0222700	rifin	Pf3D7_02_v3	896226 - 897420 (+)	897005	2.62847	-0.78073	0.0299115
PF3D7_1338000	LMBR1 domain-containing protein, putative	Pf3D7_13_v3	1536463 - 1540353 (+)	1539325	2.62639	-1.52412	0.000807932
PF3D7_0712400	erythrocyte membrane protein 1, PfEMP1	Pf3D7_07_v3	552158 - 559078 (-)	557413	2.62557	-0.86482	0.0231076
PF3D7_1480000	rifin	Pf3D7_14_v3	3285900 - 3287003 (+)	3286457	2.62471	-1.0083	0.0186504
PF3D7_0414900	armadillo-domain containing rhoptry protein	Pf3D7_04_v3	665973 - 668147 (+)	667901	2.62465	0.17257	0.00135804
PF3D7_1400800	rifin	Pf3D7_14_v3	27321 - 28428 (-)	27590	2.6228	-0.44111	0.0271863
PF3D7_1100200	erythrocyte membrane protein 1, PfEMP1	Pf3D7_11_v3	32666 - 42386 (-)	38595	2.62163	-0.78851	0.0207525
PF3D7_0632100	rifin	Pf3D7_06_v3	1338218 - 1339417 (-)	1338427	2.62095	0.35534	0.0188252
PF3D7_0207500	serine repeat antigen 6	Pf3D7_02_v3	298897 - 302564 (-)	302491	2.61685	-1.26953	0.000675263
PF3D7_0808800	rifin	Pf3D7_08_v3	450615 - 451899 (+)	451482	2.61631	0.12195	0.0422786
PF3D7_1127000	protein phosphatase, putative	Pf3D7_11_v3	1056198 - 1058054 (-)	1056839	2.61626	-1.48614	0.000769704
PF3D7_0425900	rifin	Pf3D7_04_v3	1169980 - 1171184 (+)	1170350	2.61618	-1.01669	0.0193007
PF3D7_0631900	stevor	Pf3D7_06_v3	1333013 - 1334035 (+)	1333642	2.61356	-1.48024	0.0142578
PF3D7_1438400	metacaspase-2	Pf3D7_14_v3	1548918 - 1556721 (+)	1551138	2.61347	-0.42036	0.00169654
PF3D7_1001100	acyl-CoA binding protein, isoform 1, ACBP1	Pf3D7_10_v3	67807 - 68961 (-)	67952	2.61299	-0.66194	0.00561195
PF3D7_0800100	erythrocyte membrane protein 1, PfEMP1	Pf3D7_08_v3	21361 - 28653 (+)	22740	2.61053	-1.16593	0.0156357
PF3D7_1470500	cGMP-specific 3',5'-cyclic phosphodiesterase delta	Pf3D7_14_v3	2882766 - 2886082 (+)	2883254	2.61038	-1.16366	0.00106267
PF3D7_1412700	AAA family ATPase, putative	Pf3D7_14_v3	512363 - 516022 (+)	512593	2.60952	-1.68016	0.00169185
PF3D7_0500100	erythrocyte membrane protein 1, PfEMP1	Pf3D7_05_v3	20929 - 28456 (+)	25406	2.60949	-0.95966	0.00679459
PF3D7_0202600	nucleic acid binding protein, putative	Pf3D7_02_v3	129342 - 133563 (-)	129574	2.60689	-0.46451	0.00284293
PF3D7_1122800	calcium-dependent protein kinase 6	Pf3D7_11_v3	872031 - 877678 (+)	872588	2.60616	-1.20798	0.000387901
PF3D7_1246900	RAC-beta serine/threonine protein kinase	Pf3D7_12_v3	1943358 - 1945803 (-)	1944820	2.60533	-1.55311	0.000817996
PF3D7_0708400	heat shock protein 90	Pf3D7_07_v3	381592 - 384614 (+)	383698	2.60514	0.68207	0.00242665
PF3D7_0415300	cdc2-related protein kinase 3	Pf3D7_04_v3	681810 - 685968 (+)	684960	2.60462	1.15637	0.00295472
PF3D7_0100300	erythrocyte membrane protein 1, PfEMP1	Pf3D7_01_v3	42367 - 46507 (-)	46228	2.60384	-0.30373	0.01049
PF3D7_0832400	stevor	Pf3D7_08_v3	1399560 - 1400583 (-)	1400366	2.60264	-0.67158	0.0165712
PF3D7_1228600	merozoite surface protein 9	Pf3D7_12_v3	1160729 - 1162960 (-)	1160897	2.60105	-0.65405	0.000469574
PF3D7_1349300	tyrosine kinase-like protein	Pf3D7_13_v3	1977269 - 1982692 (+)	1980866	2.59821	-1.27301	0.00128202
PF3D7_1227500	protein SOC2, putative	Pf3D7_12_v3	1114025 - 1121093 (-)	1116293	2.59708	-0.80674	0.00088932
PF3D7_1373500	erythrocyte membrane protein 1, PfEMP1	Pf3D7_13_v3	2884786 - 2892340 (-)	2888195	2.59543	-1.12902	0.0137675
PF3D7_1349400	cytidine and deoxycytidylate deaminase, putative	Pf3D7_13_v3	1983823 - 1985011 (+)	1983996	2.59527	-1.52412	0.001924
PF3D7_1400200	rifin	Pf3D7_14_v3	7208 - 8538 (-)	7569	2.59514	-0.63555	0.0303616
PF3D7_0311200	valine--tRNA ligase, putative	Pf3D7_03_v3	474788 - 479086 (+)	476872	2.59505	-1.16366	0.000819872
PF3D7_0733000	erythrocyte membrane protein 1, PfEMP1	Pf3D7_07_v3	1417588 - 1426234 (-)	1420948	2.59475	-1.01237	0.0174702
PF3D7_0900400	rifin	Pf3D7_09_v3	39554 - 40740 (+)	39975	2.59454	-0.33147	0.016221
PF3D7_0412400	erythrocyte membrane protein 1, PfEMP1	Pf3D7_04_v3	545987 - 553810 (-)	552988	2.59225	-1.14305	0.0129046
PF3D7_1118300	insulinase, putative	Pf3D7_11_v3	694655 - 699121 (+)	698985	2.59211	0.02808	0.00119421
PF3D7_0716400	transcription initiation factor IIA subunit 1, putative	Pf3D7_07_v3	720010 - 721467 (+)	720320	2.59153	-1.23716	0.000392196
PF3D7_0937600	erythrocyte membrane protein 1, PfEMP1	Pf3D7_09_v3	1486070 - 1490187 (+)	1486634	2.5886	-0.94791	0.0087211
PF3D7_1116600	dolichyl-diphosphooligosaccharide--protein glycosyltransferase subunit STT3, putative	Pf3D7_11_v3	626709 - 629432 (-)	627753	2.58779	-1.52412	0.000734484
PF3D7_0600400	erythrocyte membrane protein 1, PfEMP1	Pf3D7_06_v3	18586 - 22721 (-)	19309	2.58254	-0.44821	0.00898255
PF3D7_1131000	RNA-binding protein s1, putative	Pf3D7_11_v3	1194524 - 1195036 (-)	1194823	2.57773	-1.48614	0.00725446
PF3D7_0717500	calcium-dependent protein kinase 4	Pf3D7_07_v3	755763 - 757696 (+)	756697	2.57702	-1.43414	0.000591235
PF3D7_1040300	rifin	Pf3D7_10_v3	1609063 - 1610422 (+)	1610067	2.57465	-0.64439	0.0348295
PF3D7_1315600	CDP-diacylglycerol--inositol 3-phosphatidyltransferase	Pf3D7_13_v3	655207 - 657259 (-)	657183	2.5707	-1.48614	0.000696185
PF3D7_0930300	merozoite surface protein 1	Pf3D7_09_v3	1201812 - 1206974 (+)	1202025	2.56848	0.01	0.00459401
PF3D7_0808600	erythrocyte membrane protein 1, PfEMP1	Pf3D7_08_v3	431165 - 439051 (+)	431342	2.56814	-1.27283	0.0134657
PF3D7_0505000	MMS19-like protein, putative	Pf3D7_05_v3	209062 - 218189 (-)	216557	2.56802	-0.46911	0.00142956
PF3D7_0712300	erythrocyte membrane protein 1, PfEMP1	Pf3D7_07_v3	542906 - 550520 (-)	547490	2.56268	-1.203	0.0131337
PF3D7_1100800	Pfmc-2TM Maurer's cleft two transmembrane protein	Pf3D7_11_v3	59550 - 60328 (+)	60174	2.55968	-0.98983	0.0112621
PF3D7_0832800	rifin	Pf3D7_08_v3	1411058 - 1412141 (+)	1412021	2.55885	-1.35861	0.0222486
PF3D7_1425600	zinc finger protein, putative	Pf3D7_14_v3	995161 - 1000506 (-)	996046	2.5578	-0.14193	0.00147891
PF3D7_0304600	circumsporozoite (CS) protein	Pf3D7_03_v3	221323 - 222516 (-)	221448	2.55603	-0.60048	0.005189
PF3D7_1335900	thrombospondin-related anonymous protein	Pf3D7_13_v3	1464895 - 1466619 (-)	1466351	2.55201	-0.15206	0.0119876
PF3D7_0300200	rifin	Pf3D7_03_v3	46369 - 47579 (-)	46544	2.54654	-1.31159	0.0180244
PF3D7_0704600	E3 ubiquitin-protein ligase	Pf3D7_07_v3	216024 - 229072 (-)	216583	2.54647	-0.44031	0.00141602
PF3D7_1458900	golgi apparatus membrane protein TVP23, putative	Pf3D7_14_v3	2418422 - 2419298 (+)	2418917	2.54506	-1.00623	0.000326158
PF3D7_0311900	heptatricopeptide repeat-containing protein, putative	Pf3D7_03_v3	509291 - 511597 (-)	511353	2.54452	-0.11056	0.00260191
PF3D7_0403900	SET domain protein, putative	Pf3D7_04_v3	219087 - 222838 (+)	221656	2.5406	-1.60974	0.000761702
PF3D7_0712900	erythrocyte membrane protein 1, PfEMP1	Pf3D7_07_v3	590326 - 597733 (-)	597252	2.53847	-1.2214	0.0161109
PF3D7_1141800	EELM2 domain-containing protein, putative	Pf3D7_11_v3	1672519 - 1674557 (-)	1673815	2.53829	-1.35841	0.00042058
PF3D7_0800700	surface-associated interspersed protein 8.3 (SURFIN 8.3)	Pf3D7_08_v3	65716 - 71785 (-)	69108	2.53759	-0.79919	0.00440961
PF3D7_0813600	translation initiation factor SUI1, putative	Pf3D7_08_v3	669541 - 670734 (+)	670320	2.53416	0	0
PF3D7_0517400	FACT complex subunit SPT16, putative	Pf3D7_05_v3	731407 - 735162 (+)	732806	2.53346	-1.20798	0.000583349
PF3D7_0700400	stevor	Pf3D7_07_v3	36922 - 37927 (-)	37825	2.52706	-0.47579	0.041412
PF3D7_0800500	rifin	Pf3D7_08_v3	56352 - 57703 (-)	56433	2.52426	-1.34477	0.0286208
PF3D7_0401200	rifin	Pf3D7_04_v3	79193 - 80451 (+)	80010	2.52381	-0.78011	0.0174124
PF3D7_0632800	erythrocyte membrane protein 1, PfEMP1	Pf3D7_06_v3	1374797 - 1382627 (-)	1378544	2.52124	-1.02287	0.0144499
PF3D7_1000100	erythrocyte membrane protein 1, PfEMP1	Pf3D7_10_v3	28490 - 36164 (+)	29602	2.51869	-0.98075	0.013242
PF3D7_0901400	rifin	Pf3D7_09_v3	70521 - 71738 (+)	70918	2.51727	-1.14633	0.0266854
PF3D7_0900200	rifin	Pf3D7_09_v3	29797 - 31157 (-)	30759	2.51544	-0.56912	0.0203081
PF3D7_0900300	rifin	Pf3D7_09_v3	33553 - 34795 (-)	34786	2.5151	-0.71907	0.0117322
PF3D7_0901000	rifin	Pf3D7_09_v3	58162 - 59240 (-)	59070	2.5106	-1.28552	0.0310098
PF3D7_1254700	rifin	Pf3D7_12_v3	2224997 - 2226201 (-)	2225290	2.50889	0.32951	0.0250751
PF3D7_1101300	rifin	Pf3D7_11_v3	73244 - 74442 (-)	73443	2.5073	0.09011	0.0248032
PF3D7_0600600	erythrocyte membrane protein 1 (PfEMP1), exon 2	Pf3D7_06_v3	29618 - 31484 (-)	29882	2.5055	-0.54976	0.0114837
PF3D7_1036400	liver stage antigen 1	Pf3D7_10_v3	1436316 - 1439804 (+)	1436585	2.50532	-0.57322	0.00368611
PF3D7_0905200	mitochondrial carrier protein, putative	Pf3D7_09_v3	245261 - 248860 (-)	246095	2.50462	-1.34103	0.00137604
PF3D7_0309000	dual specificity protein phosphatase	Pf3D7_03_v3	384375 - 386879 (+)	386551	2.50322	-0.69027	0.00117907
PF3D7_1342900	AP2 domain transcription factor, putative	Pf3D7_13_v3	1682393 - 1693969 (-)	1687929	2.50231	-0.82114	0.000855629
PF3D7_1131800	oxysterol-binding protein, putative	Pf3D7_11_v3	1227220 - 1231950 (-)	1230484	2.50168	0.72709	0.00185241
PF3D7_0223100	rifin	Pf3D7_02_v3	904551 - 905775 (+)	905045	2.4995	-0.58835	0.0371927
PF3D7_1254500	rifin	Pf3D7_12_v3	2218452 - 2219533 (+)	2218924	2.49718	-0.13872	0.0121581
PF3D7_1319100	ubiquitin carboxyl-terminal hydrolase MINDY, putative	Pf3D7_13_v3	789437 - 791848 (+)	790837	2.48412	0.45159	0.00110604
PF3D7_0605900	long chain polyunsaturated fatty acid elongation enzyme, putative	Pf3D7_06_v3	247640 - 249166 (+)	248965	2.48298	-1.12898	0.00124821
PF3D7_0901500	rifin	Pf3D7_09_v3	74409 - 75746 (+)	75181	2.48219	-1.15373	0.0146739
PF3D7_1306300	SAM dependent methyltransferase, putative	Pf3D7_13_v3	293442 - 296607 (+)	295776	2.48153	-1.12898	0.000601821
PF3D7_0213100	protein SIS1	Pf3D7_02_v3	537789 - 539420 (+)	538189	2.47864	-1.43414	0.000700709
PF3D7_0628200	eukaryotic translation initiation factor 2-alpha kinase	Pf3D7_06_v3	1159862 - 1169080 (+)	1160911	2.47803	-0.73333	0.000444265
PF3D7_1139100	RNA-binding protein, putative	Pf3D7_11_v3	1548186 - 1553561 (+)	1548790	2.47598	-0.75895	0.00184275
PF3D7_1231800	asparagine-rich protein, putative	Pf3D7_12_v3	1314696 - 1320170 (+)	1318912	2.47314	0.09173	0.00116568
PF3D7_1035400	merozoite surface protein 3	Pf3D7_10_v3	1404195 - 1405259 (+)	1404629	2.46919	1.27765	0.0220193
PF3D7_1479900	stevor	Pf3D7_14_v3	3282729 - 3283752 (+)	3283251	2.46453	0.09599	0.0170367
PF3D7_0632300	rifin	Pf3D7_06_v3	1347341 - 1348571 (+)	1348122	2.46269	-1.41757	0.0127758
PF3D7_0317700	CPSF (cleavage and polyadenylation specific factor), subunit A, putative	Pf3D7_03_v3	728259 - 738076 (+)	728986	2.46184	-1.36473	0.000630587
PF3D7_0222800	stevor	Pf3D7_02_v3	899430 - 900445 (+)	900255	2.46008	-0.42509	0.0291813
PF3D7_1429800	coatomer subunit beta, putative	Pf3D7_14_v3	1170829 - 1175293 (+)	1173779	2.46007	-0.91939	0.00206993
PF3D7_0820700	2-oxoglutarate dehydrogenase E1 component	Pf3D7_08_v3	932321 - 935626 (+)	935329	2.45972	-1.34803	0.00121029
PF3D7_1351000	phosphatidylinositol transfer protein, putative	Pf3D7_13_v3	2033838 - 2039882 (+)	2035881	2.45738	-1.56311	0.00110302
PF3D7_0802100	AP2 domain transcription factor, putative	Pf3D7_08_v3	151808 - 159668 (-)	153251	2.45702	-1.33021	0.000993578
PF3D7_1011900	heme oxygenase	Pf3D7_10_v3	460335 - 461993 (-)	460945	2.45563	-1.52412	0.00132116
PF3D7_1124800	ribosome biogenesis regulatory protein, putative	Pf3D7_11_v3	976880 - 977936 (-)	977240	2.45104	-1.52412	0.00162338
PF3D7_1423200	peptidyl-prolyl cis-trans isomerase	Pf3D7_14_v3	933059 - 935357 (+)	934059	2.45095	-1.02379	0.000704547
PF3D7_0502400	merozoite surface protein 8	Pf3D7_05_v3	109898 - 111691 (-)	111176	2.4505	-0.56143	0.00100922
PF3D7_0632400	rifin	Pf3D7_06_v3	1350724 - 1352087 (+)	1351601	2.45038	-0.79375	0.0287182
PF3D7_0424400	surface-associated interspersed protein 4.2 (SURFIN 4.2)	Pf3D7_04_v3	1099811 - 1107111 (+)	1101757	2.44874	0.26642	0.0118069
PF3D7_0403200	pre-mRNA splicing factor, putative	Pf3D7_04_v3	178518 - 180200 (+)	180059	2.44673	-0.28901	0.00368043
PF3D7_0701800	rifin	Pf3D7_07_v3	75918 - 77055 (-)	76810	2.44653	-0.70213	0.0217783
PF3D7_0401600	rifin	Pf3D7_04_v3	92576 - 93809 (-)	92715	2.44529	-0.0546	0.0173792
PF3D7_1459200	WD repeat-containing protein, putative	Pf3D7_14_v3	2427224 - 2430091 (-)	2428552	2.44146	-1.31888	0.000963343
PF3D7_0419900	phosphatidylinositol 4-kinase, putative	Pf3D7_04_v3	878022 - 893866 (+)	883443	2.43851	-0.38837	0.00195357
PF3D7_1110400	RNA-binding protein, putative	Pf3D7_11_v3	414797 - 419556 (+)	418674	2.43719	-1.2284	0.00100061
PF3D7_0114000	exported protein family 1	Pf3D7_01_v3	542480 - 546983 (+)	546153	2.43498	-0.87534	0.00160739
PF3D7_0206600	DNA-directed RNA polymerase III subunit RPC10, putative	Pf3D7_02_v3	270078 - 270619 (-)	270408	2.43336	-1.00623	0.000528122
PF3D7_0223500	erythrocyte membrane protein 1, PfEMP1	Pf3D7_02_v3	916352 - 923648 (-)	916400	2.43208	-1.06312	0.0181052
PF3D7_1316200	ADP-ribosylation factor, putative	Pf3D7_13_v3	680039 - 680855 (+)	680833	2.43079	-1.23716	0.000700281
PF3D7_0504700	centrosomal protein CEP120, putative	Pf3D7_05_v3	180421 - 187470 (+)	184772	2.42908	-0.83515	0.00113491
PF3D7_0727500	mTERF domain-containing protein, putative	Pf3D7_07_v3	1164455 - 1166578 (-)	1166199	2.42616	-1.48614	0.000672902
PF3D7_1449000	gamete egress and sporozoite traversal protein, putative	Pf3D7_14_v3	2004406 - 2005456 (-)	2004483	2.42469	-0.01639	0.00426304
PF3D7_1234100	bromodomain protein, putative	Pf3D7_12_v3	1414414 - 1426104 (+)	1421531	2.42258	-0.47434	0.000985784
PF3D7_1249800	THO complex subunit 2, putative	Pf3D7_12_v3	2030004 - 2039852 (-)	2038062	2.42113	-0.90696	0.000870373
PF3D7_0833000	rifin	Pf3D7_08_v3	1417438 - 1418625 (+)	1418191	2.42015	-1.04934	0.028082
PF3D7_1008400	26S protease regulatory subunit 4, putative	Pf3D7_10_v3	347206 - 348667 (-)	347715	2.41128	-1.00623	0.000195561
PF3D7_0508500	guanidine nucleotide exchange factor	Pf3D7_05_v3	347219 - 355039 (-)	354569	2.41052	-1.01733	0.000682012
PF3D7_0701700	exported protein family 1	Pf3D7_07_v3	72477 - 73325 (-)	73308	2.40957	-1.35841	0.00101078
PF3D7_0728600	RING zinc finger protein, putative	Pf3D7_07_v3	1218426 - 1225473 (+)	1222861	2.40429	-1.40504	0.000824397
PF3D7_0101600	rifin	Pf3D7_01_v3	81765 - 83106 (-)	82736	2.40345	-1.23205	0.0177551
PF3D7_0523800	divalent metal transporter, putative	Pf3D7_05_v3	990005 - 992059 (+)	990529	2.4025	-0.03984	0.00102008
PF3D7_0207900	serine repeat antigen 2	Pf3D7_02_v3	317596 - 321310 (-)	320955	2.40167	-0.56335	0.00287202
PF3D7_0532900	rifin	Pf3D7_05_v3	1326245 - 1327429 (+)	1326924	2.40163	-1.05642	0.00418275
PF3D7_0411900	DNA polymerase alpha catalytic subunit A	Pf3D7_04_v3	528192 - 534485 (-)	529737	2.39951	-0.61515	0.00127125
PF3D7_1150400	erythrocyte membrane protein 1, PfEMP1	Pf3D7_11_v3	2025817 - 2035886 (+)	2032815	2.39536	-0.57302	0.0309767
PF3D7_0937400	rifin	Pf3D7_09_v3	1477526 - 1478736 (+)	1477840	2.39502	-0.9653	0.0123573
PF3D7_0529200	sugar transporter, putative	Pf3D7_05_v3	1192973 - 1195332 (+)	1193226	2.38035	-0.44763	0.00270494
PF3D7_0200300	erythrocyte membrane protein 1 (PfEMP1), exon 2	Pf3D7_02_v3	35927 - 37249 (-)	36718	2.3797	-1.04813	0.00806858
PF3D7_0425500	stevor	Pf3D7_04_v3	1146672 - 1147697 (-)	1146950	2.3739	-1.24114	0.00557491
PF3D7_1437000	N-acetyltransferase, GNAT family, putative	Pf3D7_14_v3	1502648 - 1504861 (+)	1504536	2.3709	0.5691	0.00163536
PF3D7_1420600	pantothenate kinase 1, putative	Pf3D7_14_v3	854094 - 855963 (-)	854657	2.36843	-1.35841	0.00045861
PF3D7_0632200	rifin	Pf3D7_06_v3	1341307 - 1342595 (-)	1341767	2.3659	-0.44542	0.0287637
PF3D7_1368400	ribosomal protein L1, putative	Pf3D7_13_v3	2719490 - 2721420 (-)	2720972	2.36324	-1.31888	0.00143104
PF3D7_1448400	ubiquitin-protein ligase, putative	Pf3D7_14_v3	1980319 - 1983107 (-)	1982862	2.3624	-1.52412	0.00061488
PF3D7_1316100	inositol polyphosphate kinase, putative	Pf3D7_13_v3	673717 - 678522 (+)	674430	2.3618	-1.64292	0.000773004
PF3D7_1000500	rifin	Pf3D7_10_v3	48052 - 49384 (-)	49096	2.3597	-0.76095	0.027027
PF3D7_0513700	secreted ookinete protein, putative	Pf3D7_05_v3	581227 - 584124 (+)	581990	2.35763	-1.31888	0.000953367
PF3D7_0413100	erythrocyte membrane protein 1, PfEMP1	Pf3D7_04_v3	591949 - 599849 (-)	598752	2.35495	-1.3115	0.00396624
PF3D7_0213400	protein kinase 7	Pf3D7_02_v3	541811 - 543807 (+)	543502	2.35205	-0.5177	0.00157458
PF3D7_1126700	autophagy-related protein 23, putative	Pf3D7_11_v3	1040790 - 1046087 (-)	1042610	2.3488	-0.98373	0.000629287
PF3D7_0115700	erythrocyte membrane protein 1, PfEMP1	Pf3D7_01_v3	607390 - 614893 (-)	610560	2.3469	-0.85248	0.017593
PF3D7_0110500	bromodomain protein, putative	Pf3D7_01_v3	396591 - 403606 (+)	397112	2.34299	-0.37515	0.00122187
PF3D7_0915400	ATP-dependent 6-phosphofructokinase	Pf3D7_09_v3	650585 - 654841 (-)	654428	2.34281	-1.43414	0.000268528
PF3D7_0730900	EMP1-trafficking protein	Pf3D7_07_v3	1325375 - 1331813 (+)	1326844	2.33972	-1.11631	0.000399414
PF3D7_1449100	CLASP domain-containing protein, putative	Pf3D7_14_v3	2008431 - 2012494 (+)	2012173	2.33887	-0.96309	0.00065633
PF3D7_0504100	AN1-type zinc finger protein, putative	Pf3D7_05_v3	165650 - 166642 (-)	166250	2.33826	-1.35841	0.000864055
PF3D7_0937500	rifin	Pf3D7_09_v3	1480947 - 1482211 (-)	1481309	2.33722	-0.03529	0.0247137
PF3D7_0700800	Pfmc-2TM Maurer's cleft two transmembrane protein	Pf3D7_07_v3	48300 - 49106 (+)	49100	2.33506	-1.43414	0.00141794
PF3D7_0501400	interspersed repeat antigen	Pf3D7_05_v3	74509 - 79842 (+)	75240	2.33503	0.18374	0.00355379
PF3D7_1041000	rifin	Pf3D7_10_v3	1632398 - 1633665 (+)	1632819	2.33459	-0.8603	0.0326982
PF3D7_0615400	ribonuclease, putative	Pf3D7_06_v3	630956 - 640174 (-)	633281	2.33435	0.01404	0.00138445
PF3D7_0823000	serine/threonine protein kinase VPS15, putative	Pf3D7_08_v3	1012927 - 1017376 (-)	1015357	2.33372	-1.04329	0.000663606
PF3D7_0114200	exported protein family 3	Pf3D7_01_v3	550576 - 551713 (-)	551208	2.33352	-0.46339	0.00477447
PF3D7_1247500	serine/threonine protein kinase, putative	Pf3D7_12_v3	1959612 - 1962341 (+)	1959812	2.33192	-0.13112	0.00160533
PF3D7_1216700	perforin-like protein 2	Pf3D7_12_v3	663061 - 666282 (+)	664430	2.33107	-1.52412	0.000532222
PF3D7_1246600	pre-mRNA-splicing factor CWC26, putative	Pf3D7_12_v3	1936522 - 1937694 (+)	1936978	2.32302	-0.85853	0.0029254
PF3D7_0631800	rifin	Pf3D7_06_v3	1329771 - 1330963 (+)	1330347	2.32246	-1.1236	0.0287632
PF3D7_0832000	stevor	Pf3D7_08_v3	1383349 - 1384377 (-)	1383927	2.32157	-0.20399	0.0199185
PF3D7_1449400	crossover junction endonuclease MUS81, putative	Pf3D7_14_v3	2020209 - 2024137 (-)	2021170	2.31795	-1.15145	0.00138202
PF3D7_0617600	stevor	Pf3D7_06_v3	738259 - 739265 (-)	738858	2.31629	-1.62257	0.00312411
PF3D7_0803400	DNA repair and recombination protein RAD54, putative	Pf3D7_08_v3	212252 - 215971 (+)	213862	2.30525	-0.49212	0.000896298
PF3D7_1348800	E1-E2 ATPase, putative	Pf3D7_13_v3	1959657 - 1965677 (+)	1960899	2.30497	-1.26953	0.000411327
PF3D7_1373400	rifin	Pf3D7_13_v3	2881591 - 2882956 (+)	2882514	2.30433	-1.25302	0.0251875
PF3D7_0804000	cactin homolog, putative	Pf3D7_08_v3	237853 - 241048 (+)	238101	2.30431	-1.04893	0.00113272
PF3D7_0509500	ERCC4 domain-containing protein, putative	Pf3D7_05_v3	401437 - 402771 (+)	401713	2.30398	-1.57597	0.00171343
PF3D7_1105200	WD repeat-containing protein WRAP73, putative	Pf3D7_11_v3	228159 - 231014 (-)	229755	2.30309	-0.33025	0.000667167
PF3D7_0200600	rifin	Pf3D7_02_v3	45286 - 46558 (-)	46012	2.29914	-0.92041	0.0107817
PF3D7_1210400	general transcription factor 3C polypeptide 5, putative	Pf3D7_12_v3	466602 - 469307 (-)	468536	2.29804	-1.55311	0.000739372
PF3D7_0905700	autophagy-related protein 3, putative	Pf3D7_09_v3	284200 - 286640 (-)	285300	2.29637	1.00902	0.00277127
PF3D7_0300700	rifin	Pf3D7_03_v3	61445 - 62714 (+)	62167	2.29421	-0.57987	0.02259
PF3D7_1311500	26S protease regulatory subunit 7, putative	Pf3D7_13_v3	489927 - 491609 (-)	491507	2.29241	-0.65405	0.000622841
PF3D7_0518500	ATP-dependent RNA helicase DDX23, putative	Pf3D7_05_v3	763532 - 766903 (-)	766662	2.29184	-1.20798	0.0006498
PF3D7_0100900	rifin	Pf3D7_01_v3	62187 - 63400 (-)	62326	2.29178	-0.86143	0.0298355
PF3D7_0100100	erythrocyte membrane protein 1, PfEMP1	Pf3D7_01_v3	29510 - 37126 (+)	30085	2.28975	-0.78228	0.0166567
PF3D7_1039700	Pfmc-2TM Maurer's cleft two transmembrane protein	Pf3D7_10_v3	1591578 - 1592367 (-)	1591714	2.28926	-0.71726	0.00857022
PF3D7_1139900	ER membrane protein complex subunit 8, putative	Pf3D7_11_v3	1593966 - 1594951 (+)	1594256	2.28854	-0.03984	0.0016437
PF3D7_1150300	rifin	Pf3D7_11_v3	2021854 - 2023034 (-)	2022562	2.28622	0.32402	0.0131558
PF3D7_1200300	rifin	Pf3D7_12_v3	30078 - 31261 (-)	30759	2.27694	-0.66472	0.0100632
PF3D7_0629700	SET domain protein, putative	Pf3D7_06_v3	1221941 - 1242922 (+)	1239791	2.27539	-1.02888	0.000526554
PF3D7_1200500	rifin	Pf3D7_12_v3	43800 - 45106 (-)	44460	2.27399	-0.9929	0.0150222
PF3D7_1040800	rifin	Pf3D7_10_v3	1625772 - 1626824 (+)	1626371	2.27149	-0.61793	0.0295129
PF3D7_0628100	HECT-domain (ubiquitin-transferase), putative	Pf3D7_06_v3	1122801 - 1153664 (-)	1146646	2.26976	-0.64272	0.000422759
PF3D7_1400500	rifin	Pf3D7_14_v3	17469 - 18808 (-)	18094	2.26727	-1.08853	0.00938867
PF3D7_0324100	Pfmc-2TM Maurer's cleft two transmembrane protein	Pf3D7_03_v3	1007413 - 1008202 (-)	1007499	2.26316	-1.17911	0.0123121
PF3D7_0712600	erythrocyte membrane protein 1, PfEMP1	Pf3D7_07_v3	566726 - 574308 (-)	569691	2.26236	-1.01596	0.0174599
PF3D7_0632000	rifin	Pf3D7_06_v3	1336146 - 1337473 (+)	1336948	2.25518	-0.80115	0.00660279
PF3D7_1241900	tetratricopeptide repeat protein, putative	Pf3D7_12_v3	1784380 - 1786410 (+)	1785129	2.255	-1.02379	0.000797561
PF3D7_1238800	acyl-CoA synthetase	Pf3D7_12_v3	1610363 - 1612741 (+)	1611289	2.25464	-1.11631	0.00108134
PF3D7_0815600	eukaryotic translation initiation factor 3 subunit G, putative	Pf3D7_08_v3	729917 - 732187 (-)	730309	2.24711	-0.24584	0.00188798
PF3D7_0716000	RNA-binding protein, putative	Pf3D7_07_v3	703207 - 706584 (+)	706186	2.24152	-0.35772	0.00112841
PF3D7_0115400	stevor	Pf3D7_01_v3	598465 - 599472 (+)	598956	2.23898	-0.93362	0.0416135
PF3D7_1040500	rifin	Pf3D7_10_v3	1615804 - 1617070 (+)	1617043	2.2353	-0.85715	0.0280599
PF3D7_1040900	rifin	Pf3D7_10_v3	1628914 - 1630023 (+)	1629318	2.2349	0.35347	0.034351
PF3D7_1100500	rifin	Pf3D7_11_v3	51623 - 52751 (-)	52509	2.22904	-1.37554	0.0057413
PF3D7_0114100	Pfmc-2TM Maurer's cleft two transmembrane protein	Pf3D7_01_v3	547597 - 548380 (-)	547772	2.22874	-0.22754	0.00900079
PF3D7_1211600	lysine-specific histone demethylase 1, putative	Pf3D7_12_v3	510323 - 519437 (+)	515163	2.2251	-0.36994	0.000731475
PF3D7_0305800	P-loop containing nucleoside triphosphate hydrolase, putative	Pf3D7_03_v3	281916 - 285260 (+)	285065	2.22466	-0.93421	0.00111073
PF3D7_0405700	lysine decarboxylase, putative	Pf3D7_04_v3	305746 - 312993 (-)	311773	2.2222	-0.85548	0.00076222
PF3D7_1035200	S-antigen	Pf3D7_10_v3	1394839 - 1396596 (+)	1394976	2.22027	-0.89246	0.00449901
PF3D7_0601200	Pfmc-2TM Maurer's cleft two transmembrane protein	Pf3D7_06_v3	47463 - 48261 (+)	48110	2.22019	-1.35933	0.00381907
PF3D7_1218600	arginine--tRNA ligase	Pf3D7_12_v3	732174 - 734959 (-)	733329	2.21858	-1.43414	0.000410362
PF3D7_1442600	TRAP-like protein	Pf3D7_14_v3	1730087 - 1740916 (+)	1738940	2.21852	0.42836	0.00153908
PF3D7_0324500	rifin	Pf3D7_03_v3	1018874 - 1019973 (+)	1019162	2.2169	-0.17035	0.0158586
PF3D7_0115200	rifin	Pf3D7_01_v3	591849 - 593187 (+)	593160	2.21634	-0.77192	0.0177237
PF3D7_0422200	erythrocyte membrane-associated antigen	Pf3D7_04_v3	1004462 - 1017247 (-)	1016953	2.21529	0.1354	0.0014377
PF3D7_0413900	ubiquitin carboxyl-terminal hydrolase 13, putative	Pf3D7_04_v3	623168 - 626226 (-)	623633	2.20921	-1.35933	0.00137033
PF3D7_0526000	RAP protein, putative	Pf3D7_05_v3	1075913 - 1078333 (-)	1075924	2.20636	-1.57597	0.00094451
PF3D7_1130800	armadillo repeat protein PF16, putative	Pf3D7_11_v3	1187604 - 1189562 (+)	1188633	2.20614	-0.33025	0.00097281
PF3D7_1018600	tRNA wybutosine-synthesizing protein, putative	Pf3D7_10_v3	737692 - 743406 (-)	738937	2.20575	-1.27839	0.00060003
PF3D7_0324800	rifin	Pf3D7_03_v3	1027571 - 1028929 (+)	1028456	2.20385	-1.30008	0.0184445
PF3D7_1000400	rifin	Pf3D7_10_v3	44816 - 46133 (-)	45003	2.20179	-0.64329	0.0250931
PF3D7_0220000	liver stage antigen 3	Pf3D7_02_v3	796752 - 801586 (+)	798054	2.19986	-0.54858	0.00175345
PF3D7_1010700	dolichyl-phosphate-mannose--protein mannosyltransferase, putative	Pf3D7_10_v3	422961 - 424365 (+)	423158	2.19744	-0.27492	0.000746167
PF3D7_0619500	acyl-CoA synthetase	Pf3D7_06_v3	820069 - 824247 (-)	824043	2.19706	0.09173	0.0013905
PF3D7_1242900	mitochondrial import inner membrane translocase subunit TIM13, putative	Pf3D7_12_v3	1808878 - 1809622 (-)	1809554	2.19655	-1.35841	0.00115207
PF3D7_1130600	methyltransferase, putative	Pf3D7_11_v3	1176441 - 1179705 (+)	1177483	2.19575	0.33464	0.00119631
PF3D7_1244200	RNA polymerase II transcription factor B subunit 2, putative	Pf3D7_12_v3	1852844 - 1855681 (-)	1854892	2.19537	0.05905	0.00130923
PF3D7_0506700	GTPase-activating protein, putative	Pf3D7_05_v3	280886 - 283345 (+)	282098	2.19279	-0.73333	0.00143303
PF3D7_0400800	stevor	Pf3D7_04_v3	66601 - 67573 (-)	67331	2.19045	-1.3848	0.0137174
PF3D7_0114700	rifin	Pf3D7_01_v3	563703 - 564842 (-)	564389	2.19043	0.10944	0.00292654
PF3D7_0500500	rifin	Pf3D7_05_v3	36464 - 37564 (-)	36886	2.18885	-1.39303	0.00926407
PF3D7_1304200	CorA-like Mg2+ transporter protein, putative	Pf3D7_13_v3	226669 - 228873 (-)	226866	2.18805	-0.21653	0.00159882
PF3D7_0421100	erythrocyte membrane protein 1, PfEMP1	Pf3D7_04_v3	958067 - 965611 (-)	964932	2.18747	-1.48595	0.00573145
PF3D7_1200100	erythrocyte membrane protein 1, PfEMP1	Pf3D7_12_v3	16973 - 24497 (+)	18534	2.1874	-1.01719	0.0199489
PF3D7_0801900	lysine-specific histone demethylase, putative	Pf3D7_08_v3	128849 - 142837 (+)	133128	2.18549	-0.9279	0.00120511
PF3D7_1254300	stevor	Pf3D7_12_v3	2211543 - 2212554 (+)	2212216	2.18394	-0.94907	0.0270359
PF3D7_1102200	DnaJ protein, putative	Pf3D7_11_v3	105357 - 107235 (-)	106063	2.18121	-1.59446	0.00136924
PF3D7_0322300	diacylglycerol O-acyltransferase	Pf3D7_03_v3	938212 - 940173 (-)	939688	2.18025	-0.79261	0.00087419
PF3D7_0924900	alpha-tubulin N-acetyltransferase, putative	Pf3D7_09_v3	1010380 - 1011822 (+)	1010553	2.17926	-0.14112	0.00165115
PF3D7_1124700	GrpE protein homolog, mitochondrial, putative	Pf3D7_11_v3	974493 - 975538 (-)	975292	2.17603	-0.30187	0.00164047
PF3D7_1100300	rifin	Pf3D7_11_v3	45056 - 46233 (+)	45298	2.17294	0.06316	0.00946717
PF3D7_0807900	tyrosine--tRNA ligase	Pf3D7_08_v3	402595 - 404141 (+)	403036	2.16931	-0.33025	0.00123206
PF3D7_0302200	cytoadherence linked asexual protein 3.2	Pf3D7_03_v3	119458 - 124735 (+)	119764	2.16859	0.01542	0.00783273
PF3D7_0623800	tyrosine kinase-like protein, putative	Pf3D7_06_v3	963741 - 970955 (-)	967497	2.16842	-1.2773	0.00109575
PF3D7_0833100	rifin	Pf3D7_08_v3	1420818 - 1422077 (-)	1421598	2.16737	-0.82462	0.0270056
PF3D7_1217900	PPPDE peptidase domain-containing protein, putative	Pf3D7_12_v3	700531 - 702211 (+)	701626	2.16574	-0.80987	0.00164399
PF3D7_1254400	rifin	Pf3D7_12_v3	2214671 - 2216019 (+)	2215630	2.16546	-1.17551	0.032429
PF3D7_0401400	rifin	Pf3D7_04_v3	85397 - 86608 (+)	85887	2.16483	-0.25137	0.0193465
PF3D7_0802300	periodic tryptophan protein 2, putative	Pf3D7_08_v3	167069 - 170434 (-)	169477	2.16479	-0.04378	0.000962287
PF3D7_0732200	rifin	Pf3D7_07_v3	1390711 - 1392043 (+)	1391164	2.16391	-0.87361	0.0226655
PF3D7_0100400	rifin	Pf3D7_01_v3	50363 - 51636 (+)	51286	2.16344	-1.00994	0.0190775
PF3D7_1149800	rifin	Pf3D7_11_v3	2006706 - 2007829 (+)	2007173	2.1633	-1.13234	0.0131451
PF3D7_1254200	rifin	Pf3D7_12_v3	2207830 - 2209115 (+)	2208169	2.16027	-0.53863	0.0207523
PF3D7_1008100	zinc finger protein, putative	Pf3D7_10_v3	331246 - 342807 (+)	331642	2.16014	-1.33994	0.00101326
PF3D7_1419300	glutathione S-transferase	Pf3D7_14_v3	802717 - 803481 (+)	802860	2.15945	-1.48614	0.0026178
PF3D7_0300800	rifin	Pf3D7_03_v3	64572 - 65783 (+)	65601	2.15637	-0.13858	0.0197397
PF3D7_1343000	phosphoethanolamine N-methyltransferase	Pf3D7_13_v3	1696894 - 1698113 (+)	1696977	2.15625	-1.12898	0.00156256
PF3D7_1403100	condensin complex subunit 1, putative	Pf3D7_14_v3	113144 - 119011 (-)	113361	2.15419	-0.70475	0.000665547
PF3D7_0809200	asparagine-rich antigen Pfa55-14	Pf3D7_08_v3	467943 - 471893 (-)	468899	2.15331	0.19651	0.00245931
PF3D7_1014100	merozoite surface protein MSA180, putative	Pf3D7_10_v3	555160 - 559527 (+)	557686	2.15206	-0.86284	0.000545215
PF3D7_1461600	splicing factor 3B subunit 2, putative	Pf3D7_14_v3	2498047 - 2500384 (-)	2500211	2.1506	-1.16366	0.00150783
PF3D7_0809900	JmjC domain-containing protein, putative	Pf3D7_08_v3	508224 - 512428 (-)	512003	2.14632	-0.363	0.0010874
PF3D7_1431300	large subunit GTPase 1, putative	Pf3D7_14_v3	1231036 - 1233841 (+)	1231911	2.14615	-1.10893	0.00135812
PF3D7_0220100	DnaJ protein, putative	Pf3D7_02_v3	804520 - 807741 (+)	805888	2.1454	-0.49212	0.00103488
PF3D7_1231400	amino acid transporter, putative	Pf3D7_12_v3	1290685 - 1297069 (-)	1292072	2.14521	-1.35841	0.000134264
PF3D7_0900600	rifin	Pf3D7_09_v3	45902 - 47236 (-)	45911	2.1442	-0.6646	0.0268437
PF3D7_1017200	enoyl-CoA hydratase-related protein, putative	Pf3D7_10_v3	692426 - 694218 (+)	694061	2.14203	0.40249	0.000744047
PF3D7_1122900	dynein heavy chain, putative	Pf3D7_11_v3	878969 - 895273 (+)	881934	2.14111	-1.09359	0.000443946
PF3D7_1019000	eukaryotic translation initiation factor subunit eIF2A, putative	Pf3D7_10_v3	757795 - 765158 (+)	760113	2.14107	-1.2284	0.000646734
PF3D7_0808100	AP-3 complex subunit delta, putative	Pf3D7_08_v3	409936 - 415168 (+)	413022	2.1377	-0.66194	0.0012378
PF3D7_1473700	nucleoporin NUP116/NSP116, putative	Pf3D7_14_v3	2998594 - 3002355 (-)	2999448	2.13767	-0.45865	0.00139274
PF3D7_0401000	rifin	Pf3D7_04_v3	73268 - 74340 (-)	73749	2.13764	-0.06407	0.0335821
PF3D7_0732400	rifin	Pf3D7_07_v3	1399452 - 1400682 (-)	1399767	2.13589	-1.40855	0.0259388
PF3D7_0703500	erythrocyte membrane-associated antigen	Pf3D7_07_v3	135606 - 142505 (+)	138992	2.13557	-0.98373	0.000552185
PF3D7_1040400	rifin	Pf3D7_10_v3	1612530 - 1613735 (+)	1612676	2.13444	-0.55828	0.0245011
PF3D7_1254100	stevor	Pf3D7_12_v3	2204724 - 2205714 (+)	2205301	2.1333	-0.64471	0.0311688
PF3D7_0200500	rifin	Pf3D7_02_v3	41515 - 42858 (-)	42240	2.1323	-0.66321	0.019927
PF3D7_0300400	stevor	Pf3D7_03_v3	52280 - 53273 (-)	53083	2.1296	-0.80118	0.0280056
PF3D7_1115700	cysteine proteinase falcipain 2a	Pf3D7_11_v3	592130 - 593584 (-)	593558	2.12934	-1.20798	0.00150652
PF3D7_0830300	sporozoite invasion-associated protein 2	Pf3D7_08_v3	1290240 - 1291406 (-)	1290496	2.12747	0.47243	0.00343053
PF3D7_1144900	ras-related protein Rab-6	Pf3D7_11_v3	1777525 - 1778928 (-)	1778142	2.12131	-1.43414	0.000814581
PF3D7_0504000	cation transporting P-ATPase	Pf3D7_05_v3	157625 - 164968 (+)	161580	2.11862	0.0605	0.000674436
PF3D7_0400700	rifin	Pf3D7_04_v3	63104 - 64476 (-)	63585	2.11579	-1.31943	0.0133278
PF3D7_1479400	rifin	Pf3D7_14_v3	3266136 - 3267377 (+)	3266991	2.11493	-0.32025	0.0189555
PF3D7_1127800	TFIIS central domain-containing protein, putative	Pf3D7_11_v3	1077288 - 1081550 (-)	1079706	2.11261	-1.63349	0.000804451
PF3D7_1008000	histone deacetylase 2	Pf3D7_10_v3	321011 - 328150 (+)	324335	2.1104	-1.31438	0.000653686
PF3D7_1012000	RING zinc finger protein, putative	Pf3D7_10_v3	463493 - 467006 (+)	465720	2.11018	-0.79261	0.000487983
PF3D7_0207300	serine repeat antigen 8	Pf3D7_02_v3	290168 - 292703 (-)	290568	2.11014	-0.09173	0.00221659
PF3D7_1027100	U3 small nucleolar ribonucleoprotein protein MPP10, putative	Pf3D7_10_v3	1133838 - 1136156 (-)	1135271	2.10145	-0.53627	0.000944985
PF3D7_1229100	multidrug resistance-associated protein 2	Pf3D7_12_v3	1192888 - 1199214 (-)	1196275	2.09825	-0.1685	0.000903302
PF3D7_1000600	rifin	Pf3D7_10_v3	51349 - 52599 (-)	51787	2.09784	0.81517	0.0357333
PF3D7_0300500	rifin	Pf3D7_03_v3	55390 - 56584 (-)	55458	2.09783	-0.07643	0.0118051
PF3D7_1360500	guanylyl cyclase beta	Pf3D7_13_v3	2413324 - 2425261 (+)	2424582	2.09757	-0.70091	0.00089358
PF3D7_1307100	U3 small nucleolar RNA-associated protein 6, putative	Pf3D7_13_v3	327893 - 330928 (+)	330447	2.09122	-1.52412	0.000564839
PF3D7_0206800	merozoite surface protein 2	Pf3D7_02_v3	273689 - 274507 (-)	274309	2.08998	-1.70055	0.0087321
PF3D7_1127500	protein disulfide-isomerase, putative	Pf3D7_11_v3	1067197 - 1070219 (+)	1067475	2.08468	-0.33025	0.000630298
PF3D7_0410300	protein phosphatase PPM1, putative	Pf3D7_04_v3	470528 - 473596 (-)	472168	2.08235	-0.25712	0.00152108
PF3D7_0900500	rifin	Pf3D7_09_v3	42909 - 44045 (-)	43077	2.0814	-0.54236	0.00779678
PF3D7_0719100	ATP synthase F0 subunit a-like protein, putative	Pf3D7_07_v3	838990 - 840024 (-)	839268	2.07895	-1.35841	0.000828958
PF3D7_1037000	DNA polymerase zeta catalytic subunit, putative	Pf3D7_10_v3	1462351 - 1469555 (+)	1464359	2.07631	-1.62257	0.000436266
PF3D7_0218300	rRNA methyltransferase, putative	Pf3D7_02_v3	747566 - 749365 (-)	747948	2.075	-1.12898	0.00105879
PF3D7_1430600	endonuclease/exonuclease/phosphatase family protein, putative	Pf3D7_14_v3	1207398 - 1210028 (+)	1209838	2.07414	-0.33025	0.000724244
PF3D7_0111000	kinesin-8, putative	Pf3D7_01_v3	421776 - 427575 (-)	422046	2.06727	-0.25712	0.000804875
PF3D7_0513600	deoxyribodipyrimidine photo-lyase, putative	Pf3D7_05_v3	574941 - 578505 (-)	577794	2.06559	0.21306	0.00146972
PF3D7_0500400	rifin	Pf3D7_05_v3	33056 - 34378 (-)	34065	2.06546	-0.79653	0.0267272
PF3D7_0115300	rifin	Pf3D7_01_v3	595102 - 596273 (+)	595806	2.06446	-0.99454	0.0193567
PF3D7_1228800	WD repeat-containing protein, putative	Pf3D7_12_v3	1169557 - 1179186 (-)	1172157	2.06383	-0.04764	0.00134514
PF3D7_0529300	apicoplast TIC22 protein	Pf3D7_05_v3	1196315 - 1197389 (+)	1196977	2.05869	0.40249	0.00124146
PF3D7_0215100	RING zinc finger protein, putative	Pf3D7_02_v3	622524 - 624306 (-)	623111	2.05803	-0.87642	0.000748223
PF3D7_1300600	rifin	Pf3D7_13_v3	54067 - 55259 (-)	54728	2.05764	-0.99069	0.0139022
PF3D7_1366400	rhoptry protein RHOP148	Pf3D7_13_v3	2655277 - 2659065 (-)	2655622	2.05593	-0.08274	0.0019108
PF3D7_1372600	rifin	Pf3D7_13_v3	2856586 - 2858026 (+)	2857677	2.055	-0.51092	0.00509259
PF3D7_1469600	acetyl-CoA carboxylase	Pf3D7_14_v3	2852150 - 2862568 (+)	2857043	2.05178	-0.73576	0.00135297
PF3D7_0222500	rifin	Pf3D7_02_v3	889660 - 890745 (+)	890011	2.0503	-0.62002	0.0217687
PF3D7_0222600	rifin	Pf3D7_02_v3	892856 - 894206 (+)	893793	2.04696	-0.96313	0.0270194
PF3D7_1432400	leucine-rich repeat protein	Pf3D7_14_v3	1275899 - 1282645 (-)	1276772	2.04608	-0.33869	0.000338825
PF3D7_0401300	rifin	Pf3D7_04_v3	82247 - 83575 (+)	83363	2.04598	0.04335	0.0394435
PF3D7_1428400	WD and tetratricopeptide repeats protein 1, putative	Pf3D7_14_v3	1108090 - 1115470 (-)	1111413	2.04078	-0.83515	0.00139373
PF3D7_0922000	dynein intermediate chain, putative	Pf3D7_09_v3	890057 - 893267 (+)	891209	2.03768	-1.52412	0.000860407
PF3D7_1433900	protein kinase, putative	Pf3D7_14_v3	1360002 - 1364558 (+)	1361699	2.03764	-1.22583	0.00140056
PF3D7_1216600	cell traversal protein for ookinetes and sporozoites	Pf3D7_12_v3	659738 - 660286 (-)	659929	2.03403	0.71366	0.0151199
PF3D7_0712000	erythrocyte membrane protein 1, PfEMP1	Pf3D7_07_v3	527338 - 535131 (-)	534029	2.03296	-1.00115	0.0153862
PF3D7_1133400	apical membrane antigen 1	Pf3D7_11_v3	1293856 - 1295724 (+)	1294661	2.03138	0.42027	0.0133578
PF3D7_1208200	cysteine repeat modular protein 3	Pf3D7_12_v3	376552 - 387483 (+)	383849	2.03122	-0.99237	0.000583748
PF3D7_0104300	ubiquitin carboxyl-terminal hydrolase 1, putative	Pf3D7_01_v3	190269 - 201230 (+)	197382	2.02935	-0.53118	0.00158136
PF3D7_0200400	stevor	Pf3D7_02_v3	38287 - 39303 (-)	39163	2.0289	-1.5364	0.0141545
PF3D7_0903500	nucleoporin NUP138, putative	Pf3D7_09_v3	162769 - 166923 (+)	164718	2.02766	-0.55037	0.00123805
PF3D7_1040600	rifin	Pf3D7_10_v3	1619086 - 1620244 (+)	1619805	2.02666	-1.5602	0.0120898
PF3D7_1449300	transcription factor IIIb subunit, putative	Pf3D7_14_v3	2017311 - 2019560 (+)	2018828	2.02571	-0.9055	0.00182092
PF3D7_0820000	Snf2-related CBP activator, putative	Pf3D7_08_v3	900742 - 907714 (-)	906058	2.02542	-1.00902	0.000669344
PF3D7_0310400	parasite-infected erythrocyte surface protein	Pf3D7_03_v3	447500 - 451384 (+)	450503	2.02231	-1.20798	0.000563974
PF3D7_0115000	surface-associated interspersed protein 1.3 (SURFIN 1.3)	Pf3D7_01_v3	577704 - 583789 (+)	581148	2.01959	0.09829	0.00361545
PF3D7_1221400	inner membrane complex protein 1h, putative	Pf3D7_12_v3	857097 - 858671 (+)	857386	2.01744	-1.02379	0.00102862
PF3D7_1107300	polyadenylate-binding protein-interacting protein 1, putative	Pf3D7_11_v3	301283 - 311287 (-)	304507	2.01354	-0.27657	0.00117096
PF3D7_1224400	WD repeat-containing protein, putative	Pf3D7_12_v3	994255 - 996438 (+)	995508	2.01323	0.55902	0.000218136
PF3D7_0701600	Pfmc-2TM Maurer's cleft two transmembrane protein	Pf3D7_07_v3	71049 - 71860 (+)	71686	2.01291	-0.65997	0.00575421
PF3D7_1352000	GTP-binding protein, putative	Pf3D7_13_v3	2069317 - 2075337 (+)	2070913	2.00969	-0.85656	0.000743553
PF3D7_0421200	rifin	Pf3D7_04_v3	967087 - 968273 (+)	967560	2.00882	-0.96116	0.0203967
PF3D7_1221000	histone-lysine N-methyltransferase, H3 lysine-4 specific	Pf3D7_12_v3	836912 - 843901 (-)	839737	2.00859	0.15116	0.00149895
PF3D7_0704800	protein phosphatase PPM12, putative	Pf3D7_07_v3	238159 - 242052 (-)	240792	2.00808	-1.26953	0.000636062
PF3D7_1209300	telomere repeat-binding zinc finger protein	Pf3D7_12_v3	428495 - 432880 (-)	430913	2.00697	-1.23635	0.00217191
PF3D7_0405300	liver specific protein 2, putative	Pf3D7_04_v3	282403 - 288297 (-)	283580	2.0068	-0.18192	0.00457285
PF3D7_1406200	transcription elongation factor SPT6, putative	Pf3D7_14_v3	217845 - 226307 (+)	225776	2.0058	-1.35933	0.000360154
PF3D7_1150000	rifin	Pf3D7_11_v3	2012989 - 2014316 (+)	2014310	2.00369	-0.87642	0.00100477
PF3D7_1450000	serine/threonine protein kinase, putative	Pf3D7_14_v3	2047793 - 2050083 (+)	2047860	1.99905	0.05645	0.00108131
PF3D7_0420200	holo-[acyl-carrier-protein] synthase, putative	Pf3D7_04_v3	910187 - 911971 (+)	911002	1.999	0.51955	0.00325646
PF3D7_0412300	phosphopantothenoylcysteine synthetase, putative	Pf3D7_04_v3	543625 - 545247 (+)	543679	1.99846	-0.49212	0.00205508
PF3D7_0525000	zinc finger protein, putative	Pf3D7_05_v3	1036229 - 1038343 (+)	1037447	1.99774	-1.55311	0.000946074
PF3D7_1000300	rifin	Pf3D7_10_v3	41773 - 42963 (-)	42589	1.99694	-1.28815	0.0312925
PF3D7_0516300	tRNA pseudouridine synthase, putative	Pf3D7_05_v3	678910 - 680955 (+)	680414	1.99081	0.64078	0.00488998
PF3D7_0519300	protoheme IX farnesyltransferase, putative	Pf3D7_05_v3	795527 - 797473 (+)	796801	1.98717	-0.10732	0.0020555
PF3D7_0817700	rhoptry neck protein 5	Pf3D7_08_v3	805797 - 813465 (-)	810630	1.98696	-0.4398	0.000981196
PF3D7_1372700	rifin	Pf3D7_13_v3	2860163 - 2861441 (+)	2860653	1.98091	-0.78028	0.0260079
PF3D7_0613300	rhoptry protein ROP14	Pf3D7_06_v3	540077 - 544798 (-)	542924	1.97716	-0.07874	0.000766585
PF3D7_0216800	TMEM121 domain-containing protein, putative	Pf3D7_02_v3	696193 - 699561 (-)	698073	1.97477	-0.75333	0.00195114
PF3D7_0424700	serine/threonine protein kinase, FIKK family	Pf3D7_04_v3	1118430 - 1122414 (+)	1121045	1.9737	-1.18387	0.00341844
PF3D7_1442500	geranylgeranyl transferase type-2 subunit alpha, putative	Pf3D7_14_v3	1724402 - 1727413 (-)	1726618	1.97185	-1.39311	0.00110705
PF3D7_0516800	AP2 domain transcription factor AP2-O2, putative	Pf3D7_05_v3	700120 - 707256 (-)	705535	1.97003	-1.48636	0.000627269
PF3D7_0726300	DNA mismatch repair protein PMS1, putative	Pf3D7_07_v3	1104156 - 1108364 (+)	1106389	1.96737	-0.96309	0.000633714
PF3D7_1010400	MORN repeat protein, putative	Pf3D7_10_v3	415404 - 417471 (-)	416871	1.96393	-0.73384	0.00101366
PF3D7_1129900	major facilitator superfamily-related transporter, putative	Pf3D7_11_v3	1156437 - 1158266 (+)	1156791	1.96226	-0.33025	0.00104142
PF3D7_1479800	rifin	Pf3D7_14_v3	3279500 - 3280662 (+)	3279767	1.96205	-1.00351	0.0191788
PF3D7_0411200	PP-loop family protein, putative	Pf3D7_04_v3	505933 - 509670 (-)	506536	1.96083	-0.32752	0.00267594
PF3D7_0630800	TPH domain-containing protein, putative	Pf3D7_06_v3	1288237 - 1290805 (+)	1289167	1.96072	0.6527	0.00496959
PF3D7_0318200	DNA-directed RNA polymerase II subunit RPB1	Pf3D7_03_v3	748465 - 755838 (+)	752260	1.94944	0.42576	0.00144672
PF3D7_0610200	RNA-binding protein 25, putative	Pf3D7_06_v3	437663 - 440545 (-)	438887	1.94644	-0.33869	0.0007931
PF3D7_0935400	gametocyte development protein 1	Pf3D7_09_v3	1377953 - 1379752 (+)	1379505	1.94363	0.34514	0.00169406
PF3D7_1032900	RNA polymerase II-associated protein 1, putative	Pf3D7_10_v3	1315718 - 1320949 (-)	1319002	1.94004	-0.69364	0.00118342
PF3D7_1317200	AP2 domain transcription factor AP2-G3, putative	Pf3D7_13_v3	721961 - 729979 (+)	727694	1.93695	-1.65112	0.000641414
PF3D7_0309300	N2227-like protein, putative	Pf3D7_03_v3	397649 - 400516 (+)	398816	1.93464	-1.46766	0.00146162
PF3D7_1250200	CSC1-like protein, putative	Pf3D7_12_v3	2059108 - 2063227 (+)	2062251	1.93384	-0.82556	0.0011792
PF3D7_1323800	vacuolar protein sorting-associated protein 52, putative	Pf3D7_13_v3	984596 - 988657 (-)	986866	1.93367	-1.26953	0.000609749
PF3D7_1018200	serine/threonine protein phosphatase 8, putative	Pf3D7_10_v3	721734 - 728331 (-)	725753	1.92969	0	0.00101056
PF3D7_0628600	DNA methyltransferase 1-associated protein 1, putative	Pf3D7_06_v3	1180573 - 1182353 (-)	1181302	1.92892	-0.93141	0.0011236
PF3D7_1227100	DNA helicase 60	Pf3D7_12_v3	1093543 - 1095771 (-)	1095438	1.9254	-1.26953	0.0011114
PF3D7_0403700	pre-mRNA-splicing factor CLF1, putative	Pf3D7_04_v3	206228 - 209394 (-)	209282	1.91887	-0.91729	0.00183497
PF3D7_1210200	zinc finger protein, putative	Pf3D7_12_v3	458677 - 461679 (-)	461158	1.91836	-0.73434	0.00212557
PF3D7_1041200	rifin	Pf3D7_10_v3	1639171 - 1640518 (+)	1640462	1.91681	-1.1459	0.0113833
PF3D7_0201000	rifin	Pf3D7_02_v3	57344 - 58421 (-)	57554	1.91144	-1.24396	0.0178627
PF3D7_0211700	tyrosine kinase-like protein, putative	Pf3D7_02_v3	469790 - 473491 (+)	470944	1.90925	-0.60589	0.00226451
PF3D7_0214900	rhoptry neck protein 6	Pf3D7_02_v3	610625 - 615372 (+)	612309	1.90844	-1.28421	0.0010232
PF3D7_1300100	erythrocyte membrane protein 1, PfEMP1	Pf3D7_13_v3	21364 - 28787 (+)	28463	1.90718	-0.91098	0.0098792
PF3D7_0732700	rifin	Pf3D7_07_v3	1408781 - 1409975 (+)	1409640	1.90684	-0.33266	0.0164314
PF3D7_1300700	rifin	Pf3D7_13_v3	57109 - 58422 (-)	58049	1.90024	-0.85267	0.0297392
PF3D7_0824400	nucleoside transporter 2	Pf3D7_08_v3	1062304 - 1064061 (-)	1062654	1.89682	-0.76771	0.00178876
PF3D7_0832900	stevor	Pf3D7_08_v3	1414283 - 1415293 (+)	1414859	1.89472	-0.8955	0.0181047
PF3D7_1241100	polyadenylation factor subunit 2, putative	Pf3D7_12_v3	1746444 - 1747993 (-)	1747290	1.89342	0.20619	0.000553352
PF3D7_0905600	WD repeat-containing protein 66, putative	Pf3D7_09_v3	280207 - 284102 (+)	283642	1.88959	0.9213	0.00183385
PF3D7_1363400	polyubiquitin binding protein, putative	Pf3D7_13_v3	2543644 - 2546483 (-)	2545249	1.88017	-1.20798	0.000771566
PF3D7_0812200	trypsin-like serine protease, putative	Pf3D7_08_v3	614919 - 617821 (-)	615183	1.87921	-0.14112	0.000820452
PF3D7_1447800	calponin homology domain-containing protein, putative	Pf3D7_14_v3	1947246 - 1953206 (+)	1948175	1.87491	-1.28421	0.000830936
PF3D7_0626300	3-oxoacyl-acyl-carrier protein synthase I/II	Pf3D7_06_v3	1061115 - 1062891 (-)	1062733	1.87362	-1.35841	0.000482626
PF3D7_1479700	rifin	Pf3D7_14_v3	3276230 - 3277501 (+)	3277292	1.87285	-1.27698	0.0230789
PF3D7_0629300	phospholipase, putative	Pf3D7_06_v3	1205190 - 1207781 (+)	1205540	1.87283	1.00902	0.00323464
PF3D7_0731500	erythrocyte binding antigen-175	Pf3D7_07_v3	1358055 - 1362929 (+)	1362920	1.87277	0.76965	0.00218848
PF3D7_0717400	queuine tRNA-ribosyltransferase, putative	Pf3D7_07_v3	751877 - 754132 (+)	753882	1.8721	0.22795	0.00451906
PF3D7_0413200	rifin	Pf3D7_04_v3	603166 - 604456 (-)	604058	1.87179	-0.34889	0.0208195
PF3D7_1401000	GBPH protein	Pf3D7_14_v3	34693 - 35773 (-)	35252	1.87082	-0.34514	0.00352734
PF3D7_1016900	early transcribed membrane protein 10.3	Pf3D7_10_v3	682182 - 682508 (-)	682367	1.87017	0.79674	0.00584283
PF3D7_1352500	thioredoxin-related protein, putative	Pf3D7_13_v3	2093365 - 2094337 (-)	2093937	1.86406	-1.48614	0.00146972
PF3D7_1254000	rifin	Pf3D7_12_v3	2201495 - 2202686 (+)	2201706	1.85998	-0.81707	0.0185518
PF3D7_0324600	stevor	Pf3D7_03_v3	1021998 - 1023008 (+)	1022477	1.85948	-1.02932	0.00660066
PF3D7_1120400	alpha/beta hydrolase fold domain containing protein, putative	Pf3D7_11_v3	769252 - 770600 (-)	770164	1.85919	-0.21653	0.0026141
PF3D7_0321500	peptidase, putative	Pf3D7_03_v3	896546 - 899770 (-)	898192	1.85896	-0.49212	0.00103391
PF3D7_1133800	RNA (uracil-5-)methyltransferase, putative	Pf3D7_11_v3	1309024 - 1311793 (+)	1310822	1.85834	-0.60812	0.00141017
PF3D7_1033100	S-adenosylmethionine decarboxylase/ornithine decarboxylase	Pf3D7_10_v3	1324132 - 1328436 (-)	1326019	1.85738	-0.5053	0.00172597
PF3D7_0416100	glutamyl-tRNA(Gln) amidotransferase subunit A	Pf3D7_04_v3	706529 - 709009 (+)	708064	1.85402	0.33464	0.00180492
PF3D7_0910000	SET domain protein, putative	Pf3D7_09_v3	452399 - 455743 (-)	455502	1.85243	1.05681	0.000740487
PF3D7_0515300	phosphatidylinositol 3-kinase	Pf3D7_05_v3	628981 - 635382 (+)	634385	1.85063	-0.25631	0.00133908
PF3D7_0201200	rifin	Pf3D7_02_v3	63157 - 64376 (+)	64278	1.85031	-1.00287	0.0132818
PF3D7_1469900	protein MGET	Pf3D7_14_v3	2866358 - 2868183 (+)	2868095	1.84718	-1.03541	0.00125245
PF3D7_0602100	ATP-dependent RNA helicase, putative	Pf3D7_06_v3	92506 - 96668 (+)	95220	1.84686	-0.10732	0.000961076
PF3D7_1372800	stevor	Pf3D7_13_v3	2863866 - 2864869 (+)	2864760	1.84625	-0.6799	0.0129136
PF3D7_0930500	diacylglycerol kinase, putative	Pf3D7_09_v3	1212169 - 1216500 (-)	1212329	1.84617	-0.56168	0.00109949
PF3D7_1230700	protein transport protein SEC13	Pf3D7_12_v3	1259620 - 1262088 (+)	1261056	1.84238	-0.65405	0.000810373
PF3D7_1368800	DNA repair endonuclease XPF, putative	Pf3D7_13_v3	2731041 - 2736143 (-)	2732482	1.84136	-0.5755	0.00194135
PF3D7_0707300	rhoptry-associated membrane antigen	Pf3D7_07_v3	338885 - 342083 (+)	339917	1.83962	-0.7865	0.00160815
PF3D7_0113100	surface-associated interspersed protein 1.1 (SURFIN 1.1)	Pf3D7_01_v3	495244 - 500076 (+)	495778	1.83742	0.26075	0.00423762
PF3D7_0514600	ribose-5-phosphate isomerase, putative	Pf3D7_05_v3	607105 - 608451 (-)	608429	1.83188	-1.00623	0.000212269
PF3D7_0605800	DNA repair protein RAD50, putative	Pf3D7_06_v3	237811 - 244521 (-)	241976	1.82965	0.71614	0.00123483
PF3D7_0527500	Hsc70-interacting protein	Pf3D7_05_v3	1143618 - 1145359 (+)	1145062	1.8274	-0.09908	0.00114877
PF3D7_1227200	potassium channel K1	Pf3D7_12_v3	1098129 - 1104223 (+)	1103166	1.82673	-1.35933	0.000500102
PF3D7_0709400	Cg7 protein	Pf3D7_07_v3	423236 - 427234 (-)	424040	1.82379	-1.09826	0.00131018
PF3D7_1208900	protein phosphatase PPM11, putative	Pf3D7_12_v3	415404 - 419732 (+)	418827	1.82289	-0.56143	0.000418097
PF3D7_0515000	pre-mRNA-splicing factor CWC2, putative	Pf3D7_05_v3	620810 - 623356 (-)	622931	1.81997	-0.57475	0.00172072
PF3D7_0223200	rifin	Pf3D7_02_v3	907678 - 908861 (+)	908605	1.81742	-1.22389	0.0239907

## Sheet: Table 5
Supplemental Table 5: 296 genes each at least with 5 SNPs in the top 1% integrated haplotype score (|iHS| >2.49223).
Gene	Product Description	Chromosome	Genomic Location	Core snp position	|iHS| value	Tajima's D	𝜋
PF3D7_0919900	regulator of chromosome condensation-PP1-interacting protein	Pf3D7_09_v3	809659 - 819804 (-)	815029	4.41199	-0.82657	0.00126734
PF3D7_0804900	GTPase-activating protein, putative	Pf3D7_08_v3	279711 - 281186 (-)	280072	4.41163	-1.35841	0.000774818
PF3D7_0614200	cytosolic Fe-S cluster assembly factor NAR1, putative	Pf3D7_06_v3	593172 - 595904 (-)	594243	4.38884	-1.16366	0.00149899
PF3D7_1012200	rhoptry associated adhesin	Pf3D7_10_v3	470979 - 471933 (+)	471579	4.37817	0.64916	0.00319457
PF3D7_0600300	rifin	Pf3D7_06_v3	15065 - 16410 (-)	16035	4.22288	-0.70678	0.01225
PF3D7_1206500	Tat binding protein 1(TBP-1)-interacting protein, putative	Pf3D7_12_v3	292424 - 294379 (+)	292691	4.01549	-1.35841	0.000438436
PF3D7_0220800	cytoadherence linked asexual protein 2	Pf3D7_02_v3	838843 - 844116 (+)	843235	3.85562	0.32602	0.0063757
PF3D7_0527000	DNA replication licensing factor MCM3, putative	Pf3D7_05_v3	1125099 - 1128146 (-)	1125725	3.77905	-1.43414	0.000656383
PF3D7_0222100	Pfmc-2TM Maurer's cleft two transmembrane protein	Pf3D7_02_v3	878468 - 879251 (-)	878608	3.70967	-0.60048	0.00863589
PF3D7_1036300	duffy binding-like merozoite surface protein 2	Pf3D7_10_v3	1432498 - 1434786 (+)	1434091	3.68371	-0.67735	0.0225608
PF3D7_0400300	rifin	Pf3D7_04_v3	42032 - 43374 (-)	42971	3.64444	-1.17032	0.0250515
PF3D7_1200400	erythrocyte membrane protein 1, PfEMP1	Pf3D7_12_v3	32703 - 41940 (+)	38870	3.63037	-0.55467	0.0315398
PF3D7_1200200	rifin	Pf3D7_12_v3	26321 - 27687 (-)	27348	3.62965	-1.13465	0.0165935
PF3D7_1040700	rifin	Pf3D7_10_v3	1622368 - 1623684 (+)	1622890	3.62265	-1.4618	0.0125199
PF3D7_1110700	actin-like protein, putative	Pf3D7_11_v3	428362 - 430047 (+)	429884	3.59647	-1.43414	0.000678253
PF3D7_0831600	cytoadherence linked asexual protein 8	Pf3D7_08_v3	1358314 - 1363618 (+)	1362737	3.59596	0.14215	0.00515334
PF3D7_0311100	pre-mRNA splicing factor, putative	Pf3D7_03_v3	470860 - 473161 (-)	471437	3.59534	-1.03541	0.000993357
PF3D7_1478600	EMP1-trafficking protein	Pf3D7_14_v3	3232639 - 3236535 (+)	3236417	3.57252	-0.51092	0.0020045
PF3D7_1249600	leucine-rich repeat protein	Pf3D7_12_v3	2018995 - 2022007 (-)	2019259	3.54878	-0.52405	0.00208689
PF3D7_0530900	formin 1	Pf3D7_05_v3	1257723 - 1265750 (-)	1262883	3.52102	-0.47434	0.00130512
PF3D7_1123500	golgi protein 2	Pf3D7_11_v3	929354 - 933364 (-)	932765	3.4899	-1.43414	0.000617504
PF3D7_1373000	rifin	Pf3D7_13_v3	2868923 - 2870165 (+)	2869905	3.48439	-1.53754	0.0159497
PF3D7_1335100	merozoite surface protein 7	Pf3D7_13_v3	1419086 - 1420141 (-)	1419448	3.47128	1.07565	0.00830512
PF3D7_0500800	mature parasite-infected erythrocyte surface antigen	Pf3D7_05_v3	43327 - 47761 (-)	45066	3.45625	-1.02379	0.000365144
PF3D7_0812100	proteasome activator complex subunit 4, putative	Pf3D7_08_v3	604923 - 612878 (+)	607455	3.45267	-0.79261	0.000215498
PF3D7_0509400	RNA polymerase I	Pf3D7_05_v3	389914 - 398997 (-)	391551	3.44757	-0.2316	0.00116387
PF3D7_0506900	rhomboid protease ROM4	Pf3D7_05_v3	288776 - 291055 (-)	289917	3.44275	0.16377	0.00313421
PF3D7_0100800	rifin	Pf3D7_01_v3	59772 - 61003 (+)	60496	3.43909	-0.82669	0.0247573
PF3D7_0524900	S-adenosyl-L-methionine-dependent tRNA 4-demethylwyosine synthase, putative	Pf3D7_05_v3	1027396 - 1030362 (+)	1028294	3.43716	-0.03984	0.000545869
PF3D7_1203600	cytochrome c1 heme lyase, putative	Pf3D7_12_v3	184914 - 185768 (+)	185107	3.42785	-1.23716	0.000669121
PF3D7_0831200	DnaJ protein, putative	Pf3D7_08_v3	1333288 - 1336299 (+)	1334739	3.42234	0.26829	0.00142335
PF3D7_1452000	rhoptry neck protein 2	Pf3D7_14_v3	2134298 - 2140867 (+)	2135709	3.42161	0.07425	0.00276914
PF3D7_1400300	rifin	Pf3D7_14_v3	10974 - 12117 (-)	11802	3.41663	-0.77974	0.00924884
PF3D7_0315200	circumsporozoite- and TRAP-related protein	Pf3D7_03_v3	616472 - 622816 (+)	618937	3.40413	-0.04537	0.000900739
PF3D7_0901100	rifin	Pf3D7_09_v3	61342 - 62553 (-)	62152	3.40379	-1.71672	0.00778577
PF3D7_0833400	rifin	Pf3D7_08_v3	1432696 - 1433932 (+)	1433863	3.40081	-0.53857	0.0272769
PF3D7_0420000	zinc finger protein, putative	Pf3D7_04_v3	894612 - 904724 (-)	897358	3.39248	0.02184	0.00229807
PF3D7_1231100	ras-related protein Rab-2	Pf3D7_12_v3	1276257 - 1277734 (+)	1277663	3.39129	-0.73384	0.00141858
PF3D7_0201600	PHISTb domain-containing RESA-like protein 1	Pf3D7_02_v3	77251 - 78808 (-)	78077	3.37438	1.25357	0.0114995
PF3D7_0317100	6-cysteine protein	Pf3D7_03_v3	686282 - 689482 (+)	689286	3.37121	-0.5177	0.000803572
PF3D7_1100100	erythrocyte membrane protein 1, PfEMP1	Pf3D7_11_v3	24160 - 31598 (+)	26445	3.33181	-1.00891	0.0161334
PF3D7_1240600	erythrocyte membrane protein 1, PfEMP1	Pf3D7_12_v3	1719574 - 1727456 (+)	1724658	3.32748	-1.29547	0.0106814
PF3D7_0900100	erythrocyte membrane protein 1, PfEMP1	Pf3D7_09_v3	20080 - 27885 (+)	21812	3.32672	-1.09388	0.013215
PF3D7_1300500	rifin	Pf3D7_13_v3	50662 - 51857 (+)	50740	3.30076	-0.95681	0.0211197
PF3D7_0937800	erythrocyte membrane protein 1, PfEMP1	Pf3D7_09_v3	1495579 - 1503336 (-)	1499472	3.29496	-1.23085	0.0157891
PF3D7_1205800	high mobility group protein B3, putative	Pf3D7_12_v3	256367 - 263731 (+)	257502	3.2921	-0.81282	0.00115103
PF3D7_0700200	rifin	Pf3D7_07_v3	30097 - 31269 (+)	31074	3.28375	-0.69654	0.0285227
PF3D7_0203000	repetitive organellar protein, putative	Pf3D7_02_v3	141625 - 147564 (-)	145266	3.26738	-0.37846	0.00166775
PF3D7_0525200	structural maintenance of chromosomes protein 6, putative	Pf3D7_05_v3	1045462 - 1051253 (+)	1049689	3.26267	-0.55037	0.000970307
PF3D7_1240300	erythrocyte membrane protein 1, PfEMP1	Pf3D7_12_v3	1694150 - 1703087 (+)	1694243	3.26018	-1.18461	0.0110829
PF3D7_0617400	erythrocyte membrane protein 1, PfEMP1	Pf3D7_06_v3	723117 - 731490 (-)	730273	3.25179	-0.6586	0.0180967
PF3D7_1222400	AP2 domain transcription factor	Pf3D7_12_v3	890581 - 898257 (+)	891224	3.25137	-1.2284	0.000620363
PF3D7_1229800	myosin J, putative	Pf3D7_12_v3	1219136 - 1226465 (-)	1221794	3.24936	-0.56272	0.00119551
PF3D7_0400500	rifin	Pf3D7_04_v3	59636 - 60939 (+)	60055	3.23586	-0.92516	0.024778
PF3D7_1400600	rifin	Pf3D7_14_v3	20897 - 22232 (-)	21300	3.23468	-1.60369	0.00948814
PF3D7_0718000	dynein heavy chain, putative	Pf3D7_07_v3	776141 - 795637 (-)	778404	3.21774	-1.08891	0.000610626
PF3D7_0901600	stevor	Pf3D7_09_v3	77861 - 78874 (+)	78515	3.20166	-0.6406	0.0329996
PF3D7_1149900	stevor	Pf3D7_11_v3	2009875 - 2010902 (+)	2010419	3.1921	-0.65171	0.0316224
PF3D7_0617700	rifin	Pf3D7_06_v3	741269 - 742406 (-)	741464	3.18	-0.9009	0.0142396
PF3D7_0516600	sporozoite surface antigen MB2	Pf3D7_05_v3	686810 - 691642 (-)	688987	3.1743	-1.24974	0.000847524
PF3D7_1219300	erythrocyte membrane protein 1, PfEMP1	Pf3D7_12_v3	766654 - 774197 (-)	772063	3.16904	-1.02812	0.0123609
PF3D7_0100200	rifin	Pf3D7_01_v3	38982 - 40207 (-)	39702	3.16652	-0.84159	0.0230904
PF3D7_1468400	zinc finger protein, putative	Pf3D7_14_v3	2809478 - 2812066 (+)	2810484	3.14513	-1.52412	0.000662398
PF3D7_0832500	rifin	Pf3D7_08_v3	1402567 - 1403711 (-)	1403148	3.14501	-1.65834	0.00374625
PF3D7_0209100	patatin-like phospholipase, putative	Pf3D7_02_v3	381130 - 383445 (-)	383067	3.14068	-1.43414	0.000493675
PF3D7_0600200	erythrocyte membrane protein 1, PfEMP1	Pf3D7_06_v3	3503 - 12835 (+)	4675	3.13913	-0.63996	0.0250648
PF3D7_1120600	DDRGK domain-containing protein, putative	Pf3D7_11_v3	775233 - 783639 (-)	775446	3.13302	-0.52411	0.00185808
PF3D7_0713000	rifin	Pf3D7_07_v3	602141 - 603381 (+)	602701	3.12164	0.51677	0.0247312
PF3D7_0831800	histidine-rich protein II	Pf3D7_08_v3	1374236 - 1375299 (-)	1374658	3.11746	-1.60974	0.00268781
PF3D7_1414500	atypical protein kinase, ABC-1 family, putative	Pf3D7_14_v3	578369 - 587529 (-)	580177	3.11699	-0.51349	0.00144521
PF3D7_1150200	rifin	Pf3D7_11_v3	2018714 - 2019967 (-)	2018817	3.11215	-1.58023	0.00539657
PF3D7_0808900	rifin	Pf3D7_08_v3	453803 - 454919 (+)	454395	3.11171	-0.03844	0.0482164
PF3D7_0632700	rifin	Pf3D7_06_v3	1371501 - 1372861 (+)	1372807	3.10388	-0.58028	0.0110644
PF3D7_0115600	rifin	Pf3D7_01_v3	604162 - 605531 (+)	604497	3.09888	-1.02107	0.00980904
PF3D7_1329400	AMP deaminase, putative	Pf3D7_13_v3	1243172 - 1246344 (+)	1245813	3.09703	-1.55311	0.000630517
PF3D7_0800200	erythrocyte membrane protein 1, PfEMP1	Pf3D7_08_v3	29700 - 39033 (-)	32698	3.09146	-0.31973	0.0315215
PF3D7_0101300	Pfmc-2TM Maurer's cleft two transmembrane protein	Pf3D7_01_v3	74563 - 75366 (+)	75233	3.08327	-0.94978	0.00972543
PF3D7_0324900	erythrocyte membrane protein 1, PfEMP1	Pf3D7_03_v3	1030822 - 1038254 (-)	1036978	3.06556	-1.07447	0.0192603
PF3D7_0106700	small ribosomal subunit assembling AARP2 protein	Pf3D7_01_v3	281155 - 285459 (+)	283206	3.06316	-0.55037	0.0011949
PF3D7_0632500	erythrocyte membrane protein 1, PfEMP1	Pf3D7_06_v3	1353946 - 1366430 (-)	1366032	3.05728	-0.75889	0.0256176
PF3D7_1322100	histone-lysine N-methyltransferase SET2	Pf3D7_13_v3	920971 - 929449 (+)	923303	3.05393	-1.37594	0.00050551
PF3D7_0600700	rifin	Pf3D7_06_v3	31965 - 33244 (-)	32920	3.04888	-1.11427	0.0295618
PF3D7_1232900	nucleotidyltransferase, putative	Pf3D7_12_v3	1351482 - 1354104 (-)	1353547	3.04299	-1.12898	0.000726454
PF3D7_0828000	rhomboid protease ROM3	Pf3D7_08_v3	1210692 - 1211860 (+)	1211724	3.03769	-1.35841	0.000733855
PF3D7_0200100	erythrocyte membrane protein 1, PfEMP1	Pf3D7_02_v3	25232 - 31168 (+)	26716	3.03633	-0.71594	0.0177288
PF3D7_0202700	octaprenyl pyrophosphate synthase	Pf3D7_02_v3	135523 - 137139 (+)	136460	3.03333	-1.00623	0.000176803
PF3D7_0309800	YTH domain-containing protein, putative	Pf3D7_03_v3	412089 - 413762 (+)	413403	3.03105	-1.23716	0.000341559
PF3D7_0501300	skeleton-binding protein 1	Pf3D7_05_v3	68930 - 70113 (+)	70020	3.01928	-0.99825	0.00338123
PF3D7_0700100	erythrocyte membrane protein 1, PfEMP1	Pf3D7_07_v3	20307 - 28083 (+)	22311	3.01144	-1.17549	0.0145013
PF3D7_1202300	dynein heavy chain, putative	Pf3D7_12_v3	119402 - 141499 (+)	123931	3.00883	-1.59006	0.00042669
PF3D7_1300200	rifin	Pf3D7_13_v3	30605 - 31881 (-)	31435	2.99926	-0.72166	0.0256755
PF3D7_1019800	tRNA methyltransferase, putative	Pf3D7_10_v3	804328 - 807582 (-)	806844	2.99913	-1.43414	0.000351216
PF3D7_0830800	surface-associated interspersed protein 8.2 (SURFIN 8.2)	Pf3D7_08_v3	1310637 - 1316955 (+)	1312092	2.99435	0.66717	0.0133104
PF3D7_0400100	erythrocyte membrane protein 1, PfEMP1	Pf3D7_04_v3	28706 - 37677 (+)	29877	2.99252	-0.84142	0.0183024
PF3D7_1041300	erythrocyte membrane protein 1, PfEMP1	Pf3D7_10_v3	1642401 - 1649948 (-)	1649663	2.99017	-1.19699	0.0160266
PF3D7_1475900	KELT protein	Pf3D7_14_v3	3124337 - 3126709 (+)	3125772	2.98877	0.25197	0.00682566
PF3D7_0400400	erythrocyte membrane protein 1, PfEMP1	Pf3D7_04_v3	45555 - 56860 (-)	45589	2.98694	-0.39466	0.0271266
PF3D7_0511300	MORN repeat protein, putative	Pf3D7_05_v3	474487 - 478882 (-)	477235	2.97653	-0.37592	0.00190693
PF3D7_0622800	leucine--tRNA ligase, putative	Pf3D7_06_v3	919685 - 924028 (+)	920692	2.97103	-0.87642	0.000307007
PF3D7_1300900	stevor	Pf3D7_13_v3	62515 - 63547 (-)	62808	2.96459	-1.13878	0.0244555
PF3D7_0708000	cytoskeleton associated protein, putative	Pf3D7_07_v3	368707 - 371672 (+)	371188	2.96205	-1.57597	0.000770898
PF3D7_1102800	early transcribed membrane protein 11.2	Pf3D7_11_v3	131703 - 131987 (-)	131724	2.95226	-1.02379	0.00570087
PF3D7_1434500	dynein-related AAA-type ATPase, putative	Pf3D7_14_v3	1378348 - 1402665 (-)	1389108	2.94715	-0.89683	0.00112404
PF3D7_0935200	vacuolar protein sorting-associated protein 33, putative	Pf3D7_09_v3	1368594 - 1372037 (-)	1370847	2.94157	-1.66472	0.00132775
PF3D7_1038400	gametocyte-specific protein	Pf3D7_10_v3	1519021 - 1547825 (+)	1526150	2.94117	-0.72294	0.00269143
PF3D7_0425800	erythrocyte membrane protein 1, PfEMP1	Pf3D7_04_v3	1156423 - 1167821 (+)	1167689	2.92778	-0.69117	0.0264207
PF3D7_0804300	zinc finger protein, putative	Pf3D7_08_v3	242103 - 244775 (+)	244386	2.92717	-1.29133	0.00342173
PF3D7_1477600	surface-associated interspersed protein 14.1 (SURFIN 14.1)	Pf3D7_14_v3	3193285 - 3199478 (+)	3195855	2.92148	0.0226	0.00568999
PF3D7_0511500	RNA pseudouridylate synthase, putative	Pf3D7_05_v3	486602 - 516787 (+)	513749	2.92011	-0.87002	0.000640558
PF3D7_0721300	ATP-dependent RNA helicase DBP7, putative	Pf3D7_07_v3	922285 - 924984 (+)	923717	2.91818	-0.85853	0.00127031
PF3D7_1373300	rifin	Pf3D7_13_v3	2877908 - 2879141 (+)	2878819	2.90759	-1.34803	0.00324412
PF3D7_1035700	duffy binding-like merozoite surface protein	Pf3D7_10_v3	1413200 - 1415293 (+)	1414316	2.90723	-0.38036	0.00546038
PF3D7_0101000	rifin	Pf3D7_01_v3	65817 - 66989 (-)	65919	2.90663	-1.27164	0.00893873
PF3D7_0809600	peptidase family C50, putative	Pf3D7_08_v3	479980 - 497382 (-)	486832	2.90348	-0.48282	0.00120402
PF3D7_0223400	rifin	Pf3D7_02_v3	913244 - 914457 (+)	913705	2.8998	-0.69054	0.0240254
PF3D7_1101100	rifin	Pf3D7_11_v3	66686 - 67965 (-)	67361	2.89675	-1.16293	0.0268067
PF3D7_1254800	rifin	Pf3D7_12_v3	2228632 - 2229740 (-)	2229043	2.89538	0.56703	0.0206292
PF3D7_1319300	tRNA (guanine(26)-N(2))-dimethyltransferase, putative	Pf3D7_13_v3	795939 - 798353 (-)	796881	2.89377	-1.02379	0.000670691
PF3D7_0701100	rifin	Pf3D7_07_v3	55562 - 56781 (-)	55631	2.89142	-1.28288	0.0206258
PF3D7_1419800	glutathione reductase	Pf3D7_14_v3	822423 - 824340 (-)	823828	2.88895	-1.31888	0.00144074
PF3D7_1106300	exonuclease, putative	Pf3D7_11_v3	263604 - 266570 (-)	265346	2.88586	-1.02379	0.000545869
PF3D7_0200700	rifin	Pf3D7_02_v3	48923 - 50147 (-)	49657	2.877	-1.72681	0.0095705
PF3D7_1138800	WD repeat-containing protein, putative	Pf3D7_11_v3	1533252 - 1539856 (-)	1534022	2.8744	-1.51757	0.000764328
PF3D7_1446500	nucleoporin NUP313, putative	Pf3D7_14_v3	1907197 - 1916202 (+)	1911538	2.87172	-0.99237	0.000708601
PF3D7_0809100	erythrocyte membrane protein 1, PfEMP1	Pf3D7_08_v3	459312 - 466567 (+)	460275	2.87117	-1.01917	0.0207017
PF3D7_0602400	elongation factor G	Pf3D7_06_v3	101385 - 104561 (-)	104143	2.87048	-1.35841	0.000269881
PF3D7_0201300	stevor	Pf3D7_02_v3	66529 - 67545 (+)	67262	2.86635	-0.54236	0.00984252
PF3D7_1149000	antigen 332, DBL-like protein	Pf3D7_11_v3	1950210 - 1968726 (+)	1956301	2.85955	-0.41102	0.00110586
PF3D7_0907400	ATP-dependent protease ATPase subunit ClpY	Pf3D7_09_v3	351955 - 354723 (-)	353551	2.85615	-1.03541	0.000825764
PF3D7_1466300	26S proteasome regulatory subunit RPN2, putative	Pf3D7_14_v3	2709418 - 2713192 (+)	2710377	2.85584	-1.23716	0.000151412
PF3D7_1357000	elongation factor 1-alpha	Pf3D7_13_v3	2265817 - 2267148 (-)	2266150	2.855	-0.65405	0.000787092
PF3D7_1118600	histone acetyltransferase MYST	Pf3D7_11_v3	705556 - 707382 (-)	707132	2.85452	-1.18108	0.0015647
PF3D7_0418700	RNA-binding protein NOB1, putative	Pf3D7_04_v3	841196 - 842905 (+)	842164	2.85321	0.39349	0.0034551
PF3D7_1300400	rifin	Pf3D7_13_v3	47583 - 48769 (+)	48010	2.85303	0.33694	0.0153377
PF3D7_0200200	rifin	Pf3D7_02_v3	33030 - 34259 (-)	33666	2.85087	-0.70982	0.0221628
PF3D7_0832600	stevor	Pf3D7_08_v3	1405835 - 1406999 (-)	1406589	2.84218	-0.41204	0.0166094
PF3D7_0900700	rifin	Pf3D7_09_v3	49612 - 50971 (-)	50586	2.84124	-0.54801	0.0336382
PF3D7_0420700	erythrocyte membrane protein 1, PfEMP1	Pf3D7_04_v3	935031 - 941875 (-)	937709	2.8398	-1.05809	0.00933734
PF3D7_1373100	rifin	Pf3D7_13_v3	2871860 - 2873088 (-)	2872480	2.83755	-1.03622	0.0270669
PF3D7_0219200	40S ribosomal protein S30	Pf3D7_02_v3	772316 - 772690 (+)	772470	2.83727	-0.27492	0.00585689
PF3D7_0207000	merozoite surface protein 4	Pf3D7_02_v3	277494 - 278456 (-)	278302	2.83572	-0.35433	0.003564
PF3D7_0901300	rifin	Pf3D7_09_v3	67334 - 68625 (+)	67757	2.82629	-0.25728	0.0281067
PF3D7_0425700	rifin	Pf3D7_04_v3	1152504 - 1153633 (-)	1152606	2.82437	-0.31653	0.0198237
PF3D7_1255100	rifin	Pf3D7_12_v3	2238210 - 2239417 (+)	2238532	2.81722	-1.24615	0.0148341
PF3D7_0700500	rifin	Pf3D7_07_v3	40288 - 41453 (-)	41191	2.80889	-1.44161	0.0155324
PF3D7_1400400	rifin	Pf3D7_14_v3	14126 - 15363 (-)	14961	2.80804	-0.26962	0.0217115
PF3D7_1431900	inner membrane complex suture component, putative	Pf3D7_14_v3	1253540 - 1256878 (+)	1256055	2.80564	-0.76771	0.00111273
PF3D7_0732800	erythrocyte membrane protein 1 (PfEMP1), exon 2	Pf3D7_07_v3	1410435 - 1412231 (+)	1411683	2.79686	-1.3974	0.00445434
PF3D7_1126000	threonine--tRNA ligase	Pf3D7_11_v3	1014334 - 1017375 (-)	1016448	2.79399	-1.42175	0.00119008
PF3D7_0300100	erythrocyte membrane protein 1, PfEMP1	Pf3D7_03_v3	36965 - 44482 (+)	43958	2.79064	-0.98442	0.018143
PF3D7_1241800	ATP-dependent RNA helicase DBP9, putative	Pf3D7_12_v3	1780012 - 1782648 (-)	1782501	2.78921	-0.27492	0.000289038
PF3D7_0833500	erythrocyte membrane protein 1, PfEMP1	Pf3D7_08_v3	1435794 - 1443449 (-)	1438077	2.78242	-1.36448	0.0130634
PF3D7_0732000	stevor	Pf3D7_07_v3	1385635 - 1386626 (+)	1386482	2.77924	-0.27519	0.0192206
PF3D7_1479500	stevor	Pf3D7_14_v3	3269494 - 3270496 (+)	3270203	2.77831	-0.53876	0.0195799
PF3D7_1101200	rifin	Pf3D7_11_v3	70081 - 71289 (-)	70574	2.77815	-0.97194	0.0149007
PF3D7_1364900	ferrochelatase	Pf3D7_13_v3	2606397 - 2608050 (-)	2607782	2.77689	-1.52412	0.00103708
PF3D7_1100400	rifin	Pf3D7_11_v3	48112 - 49307 (+)	49129	2.77599	-0.54503	0.0241482
PF3D7_1040100	rifin	Pf3D7_10_v3	1602935 - 1603989 (+)	1603319	2.77337	-0.46047	0.0267462
PF3D7_1445400	protein serine/threonine kinase-1	Pf3D7_14_v3	1862775 - 1865420 (-)	1864365	2.77054	-1.57597	0.000864164
PF3D7_0920500	ADP-ribosylation factor, putative	Pf3D7_09_v3	841536 - 842655 (+)	842433	2.77006	-1.23716	0.00051066
PF3D7_1475400	cysteine repeat modular protein 4	Pf3D7_14_v3	3087061 - 3105071 (-)	3100548	2.76975	-1.02888	0.000613416
PF3D7_1041100	rifin	Pf3D7_10_v3	1635596 - 1636779 (+)	1636505	2.76899	-0.93846	0.0214145
PF3D7_0203100	protein kinase, putative	Pf3D7_02_v3	149524 - 156981 (-)	150805	2.76805	-1.65112	0.000536409
PF3D7_0800300	erythrocyte membrane protein 1, PfEMP1	Pf3D7_08_v3	40948 - 50939 (+)	47670	2.76534	-1.15258	0.0242504
PF3D7_0501800	chromatin assembly factor 1 subunit A	Pf3D7_05_v3	91361 - 94591 (+)	93881	2.76528	0.09834	0.0014153
PF3D7_1021800	schizont egress antigen-1	Pf3D7_10_v3	896865 - 903608 (-)	898686	2.76504	-1.55311	0.000381348
PF3D7_0319700	ABC transporter I family member 1, putative	Pf3D7_03_v3	820708 - 830802 (+)	821301	2.76481	-1.19871	0.000603848
PF3D7_1226300	haloacid dehalogenase-like hydrolase, putative	Pf3D7_12_v3	1065796 - 1066683 (+)	1066162	2.76162	0	0
PF3D7_0712800	erythrocyte membrane protein 1, PfEMP1	Pf3D7_07_v3	581386 - 588923 (-)	587136	2.75958	-0.97699	0.0206979
PF3D7_1129200	26S proteasome regulatory subunit RPN7, putative	Pf3D7_11_v3	1128774 - 1130813 (+)	1129885	2.75818	-0.65405	0.000513791
PF3D7_1255000	rifin	Pf3D7_12_v3	2234600 - 2235792 (+)	2234946	2.75654	-0.88925	0.0252477
PF3D7_1417900	ATP synthase-associated protein, putative	Pf3D7_14_v3	757195 - 758555 (-)	757465	2.75555	-1.62257	0.00231092
PF3D7_0916700	RNA-binding protein musashi, putative	Pf3D7_09_v3	696863 - 698029 (-)	697863	2.75172	-1.35841	0.000735114
PF3D7_1025000	EF-hand calcium-binding domain-containing protein, putative	Pf3D7_10_v3	1045608 - 1049760 (-)	1047415	2.75166	-0.4398	0.00181209
PF3D7_0413300	rifin	Pf3D7_04_v3	609155 - 610433 (+)	610134	2.75136	-0.34403	0.0189284
PF3D7_1474300	DNA repair metallo-beta-lactamase protein, putative	Pf3D7_14_v3	3040768 - 3043560 (+)	3042653	2.74994	-1.20798	0.00095511
PF3D7_0714400	calmodulin, putative	Pf3D7_07_v3	662284 - 663407 (-)	662518	2.74487	-1.52412	0.00152652
PF3D7_0613800	AP2 domain transcription factor, putative	Pf3D7_06_v3	566139 - 578993 (+)	571916	2.74233	-0.27973	0.00163003
PF3D7_1479600	rifin	Pf3D7_14_v3	3272578 - 3273848 (+)	3273625	2.74139	-1.20565	0.0229471
PF3D7_1442900	protein transport protein SEC7, putative	Pf3D7_14_v3	1753510 - 1763664 (+)	1755522	2.73683	0.32754	0.00136001
PF3D7_0313500	Ras-like G protein	Pf3D7_03_v3	548718 - 551453 (+)	549763	2.73487	0.06142	0.00226343
PF3D7_1240400	erythrocyte membrane protein 1, PfEMP1	Pf3D7_12_v3	1704512 - 1712490 (+)	1709200	2.73116	-1.0829	0.0102663
PF3D7_0801700	sentrin-specific protease 2, putative	Pf3D7_08_v3	112299 - 117877 (+)	116908	2.72703	-0.85656	0.000802472
PF3D7_0302500	cytoadherence linked asexual protein 3.1	Pf3D7_03_v3	135418 - 140660 (+)	139770	2.72662	0.17952	0.00739449
PF3D7_0512000	prefoldin subunit 6, putative	Pf3D7_05_v3	527639 - 528666 (+)	528005	2.72316	0	0
PF3D7_1472200	histone deacetylase, putative	Pf3D7_14_v3	2945662 - 2952551 (+)	2948940	2.72063	-0.63631	0.00105067
PF3D7_1200600	erythrocyte membrane protein 1, PfEMP1	Pf3D7_12_v3	46788 - 56805 (-)	53438	2.71766	0.57512	0.0414509
PF3D7_0732900	rifin	Pf3D7_07_v3	1414434 - 1415683 (+)	1415006	2.71354	-1.27719	0.0278318
PF3D7_1300300	erythrocyte membrane protein 1, PfEMP1	Pf3D7_13_v3	33959 - 44742 (-)	38488	2.71192	-1.03834	0.0236528
PF3D7_1414100	zinc finger protein, putative	Pf3D7_14_v3	560093 - 562324 (+)	561656	2.71037	-0.87642	0.000597639
PF3D7_0421300	erythrocyte membrane protein 1, PfEMP1	Pf3D7_04_v3	969031 - 976591 (-)	969064	2.70496	-0.84602	0.0166667
PF3D7_1040200	stevor	Pf3D7_10_v3	1605930 - 1606953 (+)	1606790	2.70068	-0.65842	0.0137783
PF3D7_0413600	26S protease regulatory subunit 6B, putative	Pf3D7_04_v3	616914 - 618350 (-)	617734	2.6982	-1.00623	0.000198965
PF3D7_0937700	rifin	Pf3D7_09_v3	1492373 - 1493708 (+)	1492746	2.69611	-1.1132	0.0180489
PF3D7_1023100	dynein heavy chain, putative	Pf3D7_10_v3	963497 - 980560 (-)	976483	2.69372	-1.60974	0.000195354
PF3D7_0716100	protein SDA1, putative	Pf3D7_07_v3	707699 - 710908 (-)	708518	2.69317	-1.23716	0.000178071
PF3D7_0102200	ring-infected erythrocyte surface antigen	Pf3D7_01_v3	98819 - 102282 (+)	100118	2.69193	-0.20286	0.0034102
PF3D7_0800400	rifin	Pf3D7_08_v3	52760 - 53982 (-)	53549	2.69058	-0.51389	0.0264983
PF3D7_0111500	UMP-CMP kinase, putative	Pf3D7_01_v3	439652 - 441418 (-)	440986	2.68952	0.1321	0.00151
PF3D7_0822200	phosphorylated CTD interacting factor 1 WW domain-containing protein, putative	Pf3D7_08_v3	982570 - 987696 (+)	987485	2.68799	-1.27839	0.000668859
PF3D7_1433300	chromatin assembly factor 1 P55 subunit, putative	Pf3D7_14_v3	1310041 - 1311834 (+)	1311723	2.68794	-0.30187	0.000637399
PF3D7_0808700	erythrocyte membrane protein 1, PfEMP1	Pf3D7_08_v3	440408 - 448062 (+)	444322	2.68725	-1.25889	0.0139485
PF3D7_1238300	pre-mRNA-splicing factor CWC22, putative	Pf3D7_12_v3	1589169 - 1592072 (+)	1589926	2.68614	-1.23413	0.00108262
PF3D7_0937300	rifin	Pf3D7_09_v3	1474431 - 1475704 (+)	1475409	2.68366	-1.57597	0.00179553
PF3D7_0926300	protein kinase, putative	Pf3D7_09_v3	1064752 - 1070317 (+)	1069518	2.67954	-0.93421	0.000667437
PF3D7_0412700	erythrocyte membrane protein 1, PfEMP1	Pf3D7_04_v3	561667 - 569342 (-)	567264	2.67708	-1.12228	0.0135257
PF3D7_1461900	valine--tRNA ligase, putative	Pf3D7_14_v3	2514673 - 2517945 (+)	2516907	2.67178	-1.23716	0.000174642
PF3D7_1310600	ras-related protein Rab-5B	Pf3D7_13_v3	465091 - 466552 (-)	466200	2.67048	-0.69027	0.00169486
PF3D7_0406400	cytosolic glyoxalase II	Pf3D7_04_v3	332043 - 333856 (+)	332436	2.66105	-0.53627	0.00120821
PF3D7_0213900	RTR1 domain-containing protein, putative	Pf3D7_02_v3	561122 - 564622 (-)	562594	2.65957	-0.55534	0.00244898
PF3D7_0711700	erythrocyte membrane protein 1, PfEMP1	Pf3D7_07_v3	511950 - 519425 (-)	518938	2.65666	-1.1696	0.0179774
PF3D7_1414900	ATP-dependent protease, putative	Pf3D7_14_v3	601981 - 605559 (-)	603119	2.65408	-0.60812	0.00101147
PF3D7_0600500	rifin	Pf3D7_06_v3	26557 - 27830 (+)	27717	2.65333	-0.9507	0.016085
PF3D7_1240900	erythrocyte membrane protein 1, PfEMP1	Pf3D7_12_v3	1735543 - 1743408 (+)	1737906	2.65222	-1.21143	0.0106197
PF3D7_0732500	rifin	Pf3D7_07_v3	1402623 - 1403978 (-)	1402692	2.65206	-0.34242	0.0249517
PF3D7_1255200	erythrocyte membrane protein 1, PfEMP1	Pf3D7_12_v3	2241271 - 2248962 (-)	2244373	2.65066	-1.10886	0.0125564
PF3D7_0927200	zinc finger protein, putative	Pf3D7_09_v3	1107143 - 1112656 (+)	1110778	2.64667	0.0605	0.00089831
PF3D7_1147000	sporozoite and liver stage asparagine-rich protein	Pf3D7_11_v3	1858329 - 1867357 (-)	1858757	2.64226	-1.2883	0.000643501
PF3D7_0110600	phosphatidylinositol-4-phosphate 5-kinase	Pf3D7_01_v3	405739 - 412169 (+)	408534	2.63861	-0.82556	0.000755388
PF3D7_0900900	stevor	Pf3D7_09_v3	55074 - 56081 (-)	55173	2.63821	-0.01639	0.0383979
PF3D7_1149200	ring-infected erythrocyte surface antigen	Pf3D7_11_v3	1976407 - 1979804 (+)	1977858	2.6358	-0.19651	0.00255127
PF3D7_0817500	histidine triad nucleotide-binding protein 1	Pf3D7_08_v3	798777 - 800205 (+)	800052	2.63529	-1.52412	0.00120048
PF3D7_0426000	erythrocyte membrane protein 1, PfEMP1	Pf3D7_04_v3	1173053 - 1180226 (-)	1175507	2.62959	-0.80548	0.0209649
PF3D7_0222700	rifin	Pf3D7_02_v3	896226 - 897420 (+)	897005	2.62847	-0.78073	0.0299115
PF3D7_1338000	LMBR1 domain-containing protein, putative	Pf3D7_13_v3	1536463 - 1540353 (+)	1539325	2.62639	-1.52412	0.000807932
PF3D7_0712400	erythrocyte membrane protein 1, PfEMP1	Pf3D7_07_v3	552158 - 559078 (-)	557413	2.62557	-0.86482	0.0231076
PF3D7_1480000	rifin	Pf3D7_14_v3	3285900 - 3287003 (+)	3286457	2.62471	-1.0083	0.0186504
PF3D7_0414900	armadillo-domain containing rhoptry protein	Pf3D7_04_v3	665973 - 668147 (+)	667901	2.62465	0.17257	0.00135804
PF3D7_1400800	rifin	Pf3D7_14_v3	27321 - 28428 (-)	27590	2.6228	-0.44111	0.0271863
PF3D7_1100200	erythrocyte membrane protein 1, PfEMP1	Pf3D7_11_v3	32666 - 42386 (-)	38595	2.62163	-0.78851	0.0207525
PF3D7_0632100	rifin	Pf3D7_06_v3	1338218 - 1339417 (-)	1338427	2.62095	0.35534	0.0188252
PF3D7_0207500	serine repeat antigen 6	Pf3D7_02_v3	298897 - 302564 (-)	302491	2.61685	-1.26953	0.000675263
PF3D7_0808800	rifin	Pf3D7_08_v3	450615 - 451899 (+)	451482	2.61631	0.12195	0.0422786
PF3D7_1127000	protein phosphatase, putative	Pf3D7_11_v3	1056198 - 1058054 (-)	1056839	2.61626	-1.48614	0.000769704
PF3D7_0425900	rifin	Pf3D7_04_v3	1169980 - 1171184 (+)	1170350	2.61618	-1.01669	0.0193007
PF3D7_0631900	stevor	Pf3D7_06_v3	1333013 - 1334035 (+)	1333642	2.61356	-1.48024	0.0142578
PF3D7_1438400	metacaspase-2	Pf3D7_14_v3	1548918 - 1556721 (+)	1551138	2.61347	-0.42036	0.00169654
PF3D7_1001100	acyl-CoA binding protein, isoform 1, ACBP1	Pf3D7_10_v3	67807 - 68961 (-)	67952	2.61299	-0.66194	0.00561195
PF3D7_0800100	erythrocyte membrane protein 1, PfEMP1	Pf3D7_08_v3	21361 - 28653 (+)	22740	2.61053	-1.16593	0.0156357
PF3D7_1470500	cGMP-specific 3',5'-cyclic phosphodiesterase delta	Pf3D7_14_v3	2882766 - 2886082 (+)	2883254	2.61038	-1.16366	0.00106267
PF3D7_1412700	AAA family ATPase, putative	Pf3D7_14_v3	512363 - 516022 (+)	512593	2.60952	-1.68016	0.00169185
PF3D7_0500100	erythrocyte membrane protein 1, PfEMP1	Pf3D7_05_v3	20929 - 28456 (+)	25406	2.60949	-0.95966	0.00679459
PF3D7_0202600	nucleic acid binding protein, putative	Pf3D7_02_v3	129342 - 133563 (-)	129574	2.60689	-0.46451	0.00284293
PF3D7_1122800	calcium-dependent protein kinase 6	Pf3D7_11_v3	872031 - 877678 (+)	872588	2.60616	-1.20798	0.000387901
PF3D7_1246900	RAC-beta serine/threonine protein kinase	Pf3D7_12_v3	1943358 - 1945803 (-)	1944820	2.60533	-1.55311	0.000817996
PF3D7_0708400	heat shock protein 90	Pf3D7_07_v3	381592 - 384614 (+)	383698	2.60514	0.68207	0.00242665
PF3D7_0415300	cdc2-related protein kinase 3	Pf3D7_04_v3	681810 - 685968 (+)	684960	2.60462	1.15637	0.00295472
PF3D7_0100300	erythrocyte membrane protein 1, PfEMP1	Pf3D7_01_v3	42367 - 46507 (-)	46228	2.60384	-0.30373	0.01049
PF3D7_0832400	stevor	Pf3D7_08_v3	1399560 - 1400583 (-)	1400366	2.60264	-0.67158	0.0165712
PF3D7_1228600	merozoite surface protein 9	Pf3D7_12_v3	1160729 - 1162960 (-)	1160897	2.60105	-0.65405	0.000469574
PF3D7_1349300	tyrosine kinase-like protein	Pf3D7_13_v3	1977269 - 1982692 (+)	1980866	2.59821	-1.27301	0.00128202
PF3D7_1227500	protein SOC2, putative	Pf3D7_12_v3	1114025 - 1121093 (-)	1116293	2.59708	-0.80674	0.00088932
PF3D7_1373500	erythrocyte membrane protein 1, PfEMP1	Pf3D7_13_v3	2884786 - 2892340 (-)	2888195	2.59543	-1.12902	0.0137675
PF3D7_1349400	cytidine and deoxycytidylate deaminase, putative	Pf3D7_13_v3	1983823 - 1985011 (+)	1983996	2.59527	-1.52412	0.001924
PF3D7_1400200	rifin	Pf3D7_14_v3	7208 - 8538 (-)	7569	2.59514	-0.63555	0.0303616
PF3D7_0311200	valine--tRNA ligase, putative	Pf3D7_03_v3	474788 - 479086 (+)	476872	2.59505	-1.16366	0.000819872
PF3D7_0733000	erythrocyte membrane protein 1, PfEMP1	Pf3D7_07_v3	1417588 - 1426234 (-)	1420948	2.59475	-1.01237	0.0174702
PF3D7_0900400	rifin	Pf3D7_09_v3	39554 - 40740 (+)	39975	2.59454	-0.33147	0.016221
PF3D7_0412400	erythrocyte membrane protein 1, PfEMP1	Pf3D7_04_v3	545987 - 553810 (-)	552988	2.59225	-1.14305	0.0129046
PF3D7_1118300	insulinase, putative	Pf3D7_11_v3	694655 - 699121 (+)	698985	2.59211	0.02808	0.00119421
PF3D7_0716400	transcription initiation factor IIA subunit 1, putative	Pf3D7_07_v3	720010 - 721467 (+)	720320	2.59153	-1.23716	0.000392196
PF3D7_0937600	erythrocyte membrane protein 1, PfEMP1	Pf3D7_09_v3	1486070 - 1490187 (+)	1486634	2.5886	-0.94791	0.0087211
PF3D7_1116600	dolichyl-diphosphooligosaccharide--protein glycosyltransferase subunit STT3, putative	Pf3D7_11_v3	626709 - 629432 (-)	627753	2.58779	-1.52412	0.000734484
PF3D7_0600400	erythrocyte membrane protein 1, PfEMP1	Pf3D7_06_v3	18586 - 22721 (-)	19309	2.58254	-0.44821	0.00898255
PF3D7_1131000	RNA-binding protein s1, putative	Pf3D7_11_v3	1194524 - 1195036 (-)	1194823	2.57773	-1.48614	0.00725446
PF3D7_0717500	calcium-dependent protein kinase 4	Pf3D7_07_v3	755763 - 757696 (+)	756697	2.57702	-1.43414	0.000591235
PF3D7_1040300	rifin	Pf3D7_10_v3	1609063 - 1610422 (+)	1610067	2.57465	-0.64439	0.0348295
PF3D7_1315600	CDP-diacylglycerol--inositol 3-phosphatidyltransferase	Pf3D7_13_v3	655207 - 657259 (-)	657183	2.5707	-1.48614	0.000696185
PF3D7_0930300	merozoite surface protein 1	Pf3D7_09_v3	1201812 - 1206974 (+)	1202025	2.56848	0.01	0.00459401
PF3D7_0808600	erythrocyte membrane protein 1, PfEMP1	Pf3D7_08_v3	431165 - 439051 (+)	431342	2.56814	-1.27283	0.0134657
PF3D7_0505000	MMS19-like protein, putative	Pf3D7_05_v3	209062 - 218189 (-)	216557	2.56802	-0.46911	0.00142956
PF3D7_0712300	erythrocyte membrane protein 1, PfEMP1	Pf3D7_07_v3	542906 - 550520 (-)	547490	2.56268	-1.203	0.0131337
PF3D7_1100800	Pfmc-2TM Maurer's cleft two transmembrane protein	Pf3D7_11_v3	59550 - 60328 (+)	60174	2.55968	-0.98983	0.0112621
PF3D7_0832800	rifin	Pf3D7_08_v3	1411058 - 1412141 (+)	1412021	2.55885	-1.35861	0.0222486
PF3D7_1425600	zinc finger protein, putative	Pf3D7_14_v3	995161 - 1000506 (-)	996046	2.5578	-0.14193	0.00147891
PF3D7_0304600	circumsporozoite (CS) protein	Pf3D7_03_v3	221323 - 222516 (-)	221448	2.55603	-0.60048	0.005189
PF3D7_1335900	thrombospondin-related anonymous protein	Pf3D7_13_v3	1464895 - 1466619 (-)	1466351	2.55201	-0.15206	0.0119876
PF3D7_0300200	rifin	Pf3D7_03_v3	46369 - 47579 (-)	46544	2.54654	-1.31159	0.0180244
PF3D7_0704600	E3 ubiquitin-protein ligase	Pf3D7_07_v3	216024 - 229072 (-)	216583	2.54647	-0.44031	0.00141602
PF3D7_1458900	golgi apparatus membrane protein TVP23, putative	Pf3D7_14_v3	2418422 - 2419298 (+)	2418917	2.54506	-1.00623	0.000326158
PF3D7_0311900	heptatricopeptide repeat-containing protein, putative	Pf3D7_03_v3	509291 - 511597 (-)	511353	2.54452	-0.11056	0.00260191
PF3D7_0403900	SET domain protein, putative	Pf3D7_04_v3	219087 - 222838 (+)	221656	2.5406	-1.60974	0.000761702
PF3D7_0712900	erythrocyte membrane protein 1, PfEMP1	Pf3D7_07_v3	590326 - 597733 (-)	597252	2.53847	-1.2214	0.0161109
PF3D7_1141800	EELM2 domain-containing protein, putative	Pf3D7_11_v3	1672519 - 1674557 (-)	1673815	2.53829	-1.35841	0.00042058
PF3D7_0800700	surface-associated interspersed protein 8.3 (SURFIN 8.3)	Pf3D7_08_v3	65716 - 71785 (-)	69108	2.53759	-0.79919	0.00440961
PF3D7_0813600	translation initiation factor SUI1, putative	Pf3D7_08_v3	669541 - 670734 (+)	670320	2.53416	0	0
PF3D7_0517400	FACT complex subunit SPT16, putative	Pf3D7_05_v3	731407 - 735162 (+)	732806	2.53346	-1.20798	0.000583349
PF3D7_0700400	stevor	Pf3D7_07_v3	36922 - 37927 (-)	37825	2.52706	-0.47579	0.041412
PF3D7_0800500	rifin	Pf3D7_08_v3	56352 - 57703 (-)	56433	2.52426	-1.34477	0.0286208
PF3D7_0401200	rifin	Pf3D7_04_v3	79193 - 80451 (+)	80010	2.52381	-0.78011	0.0174124
PF3D7_0632800	erythrocyte membrane protein 1, PfEMP1	Pf3D7_06_v3	1374797 - 1382627 (-)	1378544	2.52124	-1.02287	0.0144499
PF3D7_1000100	erythrocyte membrane protein 1, PfEMP1	Pf3D7_10_v3	28490 - 36164 (+)	29602	2.51869	-0.98075	0.013242
PF3D7_0901400	rifin	Pf3D7_09_v3	70521 - 71738 (+)	70918	2.51727	-1.14633	0.0266854
PF3D7_0900200	rifin	Pf3D7_09_v3	29797 - 31157 (-)	30759	2.51544	-0.56912	0.0203081
PF3D7_0900300	rifin	Pf3D7_09_v3	33553 - 34795 (-)	34786	2.5151	-0.71907	0.0117322
PF3D7_0901000	rifin	Pf3D7_09_v3	58162 - 59240 (-)	59070	2.5106	-1.28552	0.0310098

## Sheet: Table 6
Supplementary Table 6. Ten merozoite invasion-related genes with top 1% integrated haplotype score (|iHS|>2.49223).
Gene	Product Description	Chromosome	Genomic Location	Core snp position	|iHS| value	Tajima's D	𝜋
PF3D7_1012200	rhoptry associated adhesin, RA	Pf3D7_10_v3	470979 - 471933 (+)	471579	4.37817	0.64916	0.00319457
PF3D7_1036300	duffy binding-like merozoite surface protein 2, MSPDBL2	Pf3D7_10_v3	1432498 - 1434786 (+)	1434091	3.68371	-0.67735	0.0225608
PF3D7_1335100	merozoite surface protein 7, MSP7	Pf3D7_13_v3	1419086 - 1420141 (-)	1419448	3.47128	1.07565	0.00830512
PF3D7_0506900	rhomboid protease, ROM4	Pf3D7_05_v3	288776 - 291055 (-)	289917	3.44275	0.16377	0.00313421
PF3D7_1452000	rhoptry neck protein 2, RON2	Pf3D7_14_v3	2134298 - 2140867 (+)	2135709	3.42161	0.07425	0.00276914
PF3D7_1035700	duffy binding-like merozoite surface protein 1, MSPDBL1	Pf3D7_10_v3	1413200 - 1415293 (+)	1414316	2.90723	-0.38036	0.00546038
PF3D7_0207000	merozoite surface protein 4, MSP4	Pf3D7_02_v3	277494 - 278456 (-)	278302	2.83572	-0.35433	0.003564
PF3D7_0207500	serine repeat antigen 6, SERA6	Pf3D7_02_v3	298897 - 302564 (-)	302491	2.61685	-1.26953	0.000675263
PF3D7_1228600	merozoite surface protein 9, MSP9	Pf3D7_12_v3	1160729 - 1162960 (-)	1160897	2.60105	-0.65405	0.000469574
PF3D7_0930300	merozoite surface protein 1, MSP1	Pf3D7_09_v3	1201812 - 1206974 (+)	1202025	2.56848	0.01	0.00459401

## Sheet: Table 7
Supplementary Table 7. 134 disease severity (variariant surface antigens)-related genes with top 1% integrated haplotype score (|iHS|>2.49223).
Gene	Product Description	Chromosome	Genomic Location	Core snp position	|iHS| value	Tajima's D	𝜋
PF3D7_0600300	repetitive interspersed family of polypeptide, rifin	Pf3D7_06_v3	15065 - 16410 (-)	16035	4.22288	-0.70678	0.01225
PF3D7_0400300	repetitive interspersed family of polypeptide, rifin	Pf3D7_04_v3	42032 - 43374 (-)	42971	3.64444	-1.17032	0.0250515
PF3D7_1200400	erythrocyte membrane protein 1, PfEMP1	Pf3D7_12_v3	32703 - 41940 (+)	38870	3.63037	-0.55467	0.0315398
PF3D7_1200200	repetitive interspersed family of polypeptide, rifin	Pf3D7_12_v3	26321 - 27687 (-)	27348	3.62965	-1.13465	0.0165935
PF3D7_1040700	repetitive interspersed family of polypeptide, rifin	Pf3D7_10_v3	1622368 - 1623684 (+)	1622890	3.62265	-1.4618	0.0125199
PF3D7_1373000	repetitive interspersed family of polypeptide, rifin	Pf3D7_13_v3	2868923 - 2870165 (+)	2869905	3.48439	-1.53754	0.0159497
PF3D7_0100800	repetitive interspersed family of polypeptide, rifin	Pf3D7_01_v3	59772 - 61003 (+)	60496	3.43909	-0.82669	0.0247573
PF3D7_1400300	repetitive interspersed family of polypeptide, rifin	Pf3D7_14_v3	10974 - 12117 (-)	11802	3.41663	-0.77974	0.00924884
PF3D7_0901100	repetitive interspersed family of polypeptide, rifin	Pf3D7_09_v3	61342 - 62553 (-)	62152	3.40379	-1.71672	0.00778577
PF3D7_0833400	repetitive interspersed family of polypeptide, rifin	Pf3D7_08_v3	1432696 - 1433932 (+)	1433863	3.40081	-0.53857	0.0272769
PF3D7_1100100	erythrocyte membrane protein 1, PfEMP1	Pf3D7_11_v3	24160 - 31598 (+)	26445	3.33181	-1.00891	0.0161334
PF3D7_1240600	erythrocyte membrane protein 1, PfEMP1	Pf3D7_12_v3	1719574 - 1727456 (+)	1724658	3.32748	-1.29547	0.0106814
PF3D7_0900100	erythrocyte membrane protein 1, PfEMP1	Pf3D7_09_v3	20080 - 27885 (+)	21812	3.32672	-1.09388	0.013215
PF3D7_1300500	repetitive interspersed family of polypeptide, rifin	Pf3D7_13_v3	50662 - 51857 (+)	50740	3.30076	-0.95681	0.0211197
PF3D7_0937800	erythrocyte membrane protein 1, PfEMP1	Pf3D7_09_v3	1495579 - 1503336 (-)	1499472	3.29496	-1.23085	0.0157891
PF3D7_0700200	repetitive interspersed family of polypeptide, rifin	Pf3D7_07_v3	30097 - 31269 (+)	31074	3.28375	-0.69654	0.0285227
PF3D7_1240300	erythrocyte membrane protein 1, PfEMP1	Pf3D7_12_v3	1694150 - 1703087 (+)	1694243	3.26018	-1.18461	0.0110829
PF3D7_0617400	erythrocyte membrane protein 1, PfEMP1	Pf3D7_06_v3	723117 - 731490 (-)	730273	3.25179	-0.6586	0.0180967
PF3D7_0400500	repetitive interspersed family of polypeptide, rifin	Pf3D7_04_v3	59636 - 60939 (+)	60055	3.23586	-0.92516	0.024778
PF3D7_1400600	repetitive interspersed family of polypeptide, rifin	Pf3D7_14_v3	20897 - 22232 (-)	21300	3.23468	-1.60369	0.00948814
PF3D7_0901600	subtelomeric variant open reading frame, stevor	Pf3D7_09_v3	77861 - 78874 (+)	78515	3.20166	-0.6406	0.0329996
PF3D7_1149900	subtelomeric variant open reading frame, stevor	Pf3D7_11_v3	2009875 - 2010902 (+)	2010419	3.1921	-0.65171	0.0316224
PF3D7_0617700	repetitive interspersed family of polypeptide, rifin	Pf3D7_06_v3	741269 - 742406 (-)	741464	3.18	-0.9009	0.0142396
PF3D7_1219300	erythrocyte membrane protein 1, PfEMP1	Pf3D7_12_v3	766654 - 774197 (-)	772063	3.16904	-1.02812	0.0123609
PF3D7_0100200	repetitive interspersed family of polypeptide, rifin	Pf3D7_01_v3	38982 - 40207 (-)	39702	3.16652	-0.84159	0.0230904
PF3D7_0832500	repetitive interspersed family of polypeptide, rifin	Pf3D7_08_v3	1402567 - 1403711 (-)	1403148	3.14501	-1.65834	0.00374625
PF3D7_0600200	erythrocyte membrane protein 1, PfEMP1	Pf3D7_06_v3	3503 - 12835 (+)	4675	3.13913	-0.63996	0.0250648
PF3D7_0713000	repetitive interspersed family of polypeptide, rifin	Pf3D7_07_v3	602141 - 603381 (+)	602701	3.12164	0.51677	0.0247312
PF3D7_1150200	repetitive interspersed family of polypeptide, rifin	Pf3D7_11_v3	2018714 - 2019967 (-)	2018817	3.11215	-1.58023	0.00539657
PF3D7_0808900	repetitive interspersed family of polypeptide, rifin	Pf3D7_08_v3	453803 - 454919 (+)	454395	3.11171	-0.03844	0.0482164
PF3D7_0632700	repetitive interspersed family of polypeptide, rifin	Pf3D7_06_v3	1371501 - 1372861 (+)	1372807	3.10388	-0.58028	0.0110644
PF3D7_0115600	repetitive interspersed family of polypeptide, rifin	Pf3D7_01_v3	604162 - 605531 (+)	604497	3.09888	-1.02107	0.00980904
PF3D7_0800200	erythrocyte membrane protein 1, PfEMP1	Pf3D7_08_v3	29700 - 39033 (-)	32698	3.09146	-0.31973	0.0315215
PF3D7_0324900	erythrocyte membrane protein 1, PfEMP1	Pf3D7_03_v3	1030822 - 1038254 (-)	1036978	3.06556	-1.07447	0.0192603
PF3D7_0632500	erythrocyte membrane protein 1, PfEMP1	Pf3D7_06_v3	1353946 - 1366430 (-)	1366032	3.05728	-0.75889	0.0256176
PF3D7_0600700	repetitive interspersed family of polypeptide, rifin	Pf3D7_06_v3	31965 - 33244 (-)	32920	3.04888	-1.11427	0.0295618
PF3D7_0200100	erythrocyte membrane protein 1, PfEMP1	Pf3D7_02_v3	25232 - 31168 (+)	26716	3.03633	-0.71594	0.0177288
PF3D7_0700100	erythrocyte membrane protein 1, PfEMP1	Pf3D7_07_v3	20307 - 28083 (+)	22311	3.01144	-1.17549	0.0145013
PF3D7_1300200	repetitive interspersed family of polypeptide, rifin	Pf3D7_13_v3	30605 - 31881 (-)	31435	2.99926	-0.72166	0.0256755
PF3D7_0400100	erythrocyte membrane protein 1, PfEMP1	Pf3D7_04_v3	28706 - 37677 (+)	29877	2.99252	-0.84142	0.0183024
PF3D7_1041300	erythrocyte membrane protein 1, PfEMP1	Pf3D7_10_v3	1642401 - 1649948 (-)	1649663	2.99017	-1.19699	0.0160266
PF3D7_0400400	erythrocyte membrane protein 1, PfEMP1	Pf3D7_04_v3	45555 - 56860 (-)	45589	2.98694	-0.39466	0.0271266
PF3D7_1300900	subtelomeric variant open reading frame, stevor	Pf3D7_13_v3	62515 - 63547 (-)	62808	2.96459	-1.13878	0.0244555
PF3D7_0425800	erythrocyte membrane protein 1, PfEMP1	Pf3D7_04_v3	1156423 - 1167821 (+)	1167689	2.92778	-0.69117	0.0264207
PF3D7_1373300	repetitive interspersed family of polypeptide, rifin	Pf3D7_13_v3	2877908 - 2879141 (+)	2878819	2.90759	-1.34803	0.00324412
PF3D7_0101000	repetitive interspersed family of polypeptide, rifin	Pf3D7_01_v3	65817 - 66989 (-)	65919	2.90663	-1.27164	0.00893873
PF3D7_0223400	repetitive interspersed family of polypeptide, rifin	Pf3D7_02_v3	913244 - 914457 (+)	913705	2.8998	-0.69054	0.0240254
PF3D7_1101100	repetitive interspersed family of polypeptide, rifin	Pf3D7_11_v3	66686 - 67965 (-)	67361	2.89675	-1.16293	0.0268067
PF3D7_1254800	repetitive interspersed family of polypeptide, rifin	Pf3D7_12_v3	2228632 - 2229740 (-)	2229043	2.89538	0.56703	0.0206292
PF3D7_0701100	repetitive interspersed family of polypeptide, rifin	Pf3D7_07_v3	55562 - 56781 (-)	55631	2.89142	-1.28288	0.0206258
PF3D7_0200700	repetitive interspersed family of polypeptide, rifin	Pf3D7_02_v3	48923 - 50147 (-)	49657	2.877	-1.72681	0.0095705
PF3D7_0809100	erythrocyte membrane protein 1, PfEMP1	Pf3D7_08_v3	459312 - 466567 (+)	460275	2.87117	-1.01917	0.0207017
PF3D7_0201300	subtelomeric variant open reading frame, stevor	Pf3D7_02_v3	66529 - 67545 (+)	67262	2.86635	-0.54236	0.00984252
PF3D7_1300400	repetitive interspersed family of polypeptide, rifin	Pf3D7_13_v3	47583 - 48769 (+)	48010	2.85303	0.33694	0.0153377
PF3D7_0200200	repetitive interspersed family of polypeptide, rifin	Pf3D7_02_v3	33030 - 34259 (-)	33666	2.85087	-0.70982	0.0221628
PF3D7_0832600	subtelomeric variant open reading frame, stevor	Pf3D7_08_v3	1405835 - 1406999 (-)	1406589	2.84218	-0.41204	0.0166094
PF3D7_0900700	repetitive interspersed family of polypeptide, rifin	Pf3D7_09_v3	49612 - 50971 (-)	50586	2.84124	-0.54801	0.0336382
PF3D7_0420700	erythrocyte membrane protein 1, PfEMP1	Pf3D7_04_v3	935031 - 941875 (-)	937709	2.8398	-1.05809	0.00933734
PF3D7_1373100	repetitive interspersed family of polypeptide, rifin	Pf3D7_13_v3	2871860 - 2873088 (-)	2872480	2.83755	-1.03622	0.0270669
PF3D7_0901300	repetitive interspersed family of polypeptide, rifin	Pf3D7_09_v3	67334 - 68625 (+)	67757	2.82629	-0.25728	0.0281067
PF3D7_0425700	repetitive interspersed family of polypeptide, rifin	Pf3D7_04_v3	1152504 - 1153633 (-)	1152606	2.82437	-0.31653	0.0198237
PF3D7_1255100	repetitive interspersed family of polypeptide, rifin	Pf3D7_12_v3	2238210 - 2239417 (+)	2238532	2.81722	-1.24615	0.0148341
PF3D7_0700500	repetitive interspersed family of polypeptide, rifin	Pf3D7_07_v3	40288 - 41453 (-)	41191	2.80889	-1.44161	0.0155324
PF3D7_1400400	repetitive interspersed family of polypeptide, rifin	Pf3D7_14_v3	14126 - 15363 (-)	14961	2.80804	-0.26962	0.0217115
PF3D7_0300100	erythrocyte membrane protein 1, PfEMP1	Pf3D7_03_v3	36965 - 44482 (+)	43958	2.79064	-0.98442	0.018143
PF3D7_0833500	erythrocyte membrane protein 1, PfEMP1	Pf3D7_08_v3	1435794 - 1443449 (-)	1438077	2.78242	-1.36448	0.0130634
PF3D7_0732000	subtelomeric variant open reading frame, stevor	Pf3D7_07_v3	1385635 - 1386626 (+)	1386482	2.77924	-0.27519	0.0192206
PF3D7_1479500	subtelomeric variant open reading frame, stevor	Pf3D7_14_v3	3269494 - 3270496 (+)	3270203	2.77831	-0.53876	0.0195799
PF3D7_1101200	repetitive interspersed family of polypeptide, rifin	Pf3D7_11_v3	70081 - 71289 (-)	70574	2.77815	-0.97194	0.0149007
PF3D7_1100400	repetitive interspersed family of polypeptide, rifin	Pf3D7_11_v3	48112 - 49307 (+)	49129	2.77599	-0.54503	0.0241482
PF3D7_1040100	repetitive interspersed family of polypeptide, rifin	Pf3D7_10_v3	1602935 - 1603989 (+)	1603319	2.77337	-0.46047	0.0267462
PF3D7_1041100	repetitive interspersed family of polypeptide, rifin	Pf3D7_10_v3	1635596 - 1636779 (+)	1636505	2.76899	-0.93846	0.0214145
PF3D7_0800300	erythrocyte membrane protein 1, PfEMP1	Pf3D7_08_v3	40948 - 50939 (+)	47670	2.76534	-1.15258	0.0242504
PF3D7_0712800	erythrocyte membrane protein 1, PfEMP1	Pf3D7_07_v3	581386 - 588923 (-)	587136	2.75958	-0.97699	0.0206979
PF3D7_1255000	repetitive interspersed family of polypeptide, rifin	Pf3D7_12_v3	2234600 - 2235792 (+)	2234946	2.75654	-0.88925	0.0252477
PF3D7_0413300	repetitive interspersed family of polypeptide, rifin	Pf3D7_04_v3	609155 - 610433 (+)	610134	2.75136	-0.34403	0.0189284
PF3D7_1479600	repetitive interspersed family of polypeptide, rifin	Pf3D7_14_v3	3272578 - 3273848 (+)	3273625	2.74139	-1.20565	0.0229471
PF3D7_1240400	erythrocyte membrane protein 1, PfEMP1	Pf3D7_12_v3	1704512 - 1712490 (+)	1709200	2.73116	-1.0829	0.0102663
PF3D7_1200600	erythrocyte membrane protein 1, PfEMP1	Pf3D7_12_v3	46788 - 56805 (-)	53438	2.71766	0.57512	0.0414509
PF3D7_0732900	repetitive interspersed family of polypeptide, rifin	Pf3D7_07_v3	1414434 - 1415683 (+)	1415006	2.71354	-1.27719	0.0278318
PF3D7_1300300	erythrocyte membrane protein 1, PfEMP1	Pf3D7_13_v3	33959 - 44742 (-)	38488	2.71192	-1.03834	0.0236528
PF3D7_0421300	erythrocyte membrane protein 1, PfEMP1	Pf3D7_04_v3	969031 - 976591 (-)	969064	2.70496	-0.84602	0.0166667
PF3D7_1040200	subtelomeric variant open reading frame, stevor	Pf3D7_10_v3	1605930 - 1606953 (+)	1606790	2.70068	-0.65842	0.0137783
PF3D7_0937700	repetitive interspersed family of polypeptide, rifin	Pf3D7_09_v3	1492373 - 1493708 (+)	1492746	2.69611	-1.1132	0.0180489
PF3D7_0800400	repetitive interspersed family of polypeptide, rifin	Pf3D7_08_v3	52760 - 53982 (-)	53549	2.69058	-0.51389	0.0264983
PF3D7_0808700	erythrocyte membrane protein 1, PfEMP1	Pf3D7_08_v3	440408 - 448062 (+)	444322	2.68725	-1.25889	0.0139485
PF3D7_0937300	repetitive interspersed family of polypeptide, rifin	Pf3D7_09_v3	1474431 - 1475704 (+)	1475409	2.68366	-1.57597	0.00179553
PF3D7_0412700	erythrocyte membrane protein 1, PfEMP1	Pf3D7_04_v3	561667 - 569342 (-)	567264	2.67708	-1.12228	0.0135257
PF3D7_0711700	erythrocyte membrane protein 1, PfEMP1	Pf3D7_07_v3	511950 - 519425 (-)	518938	2.65666	-1.1696	0.0179774
PF3D7_0600500	repetitive interspersed family of polypeptide, rifin	Pf3D7_06_v3	26557 - 27830 (+)	27717	2.65333	-0.9507	0.016085
PF3D7_1240900	erythrocyte membrane protein 1, PfEMP1	Pf3D7_12_v3	1735543 - 1743408 (+)	1737906	2.65222	-1.21143	0.0106197
PF3D7_0732500	repetitive interspersed family of polypeptide, rifin	Pf3D7_07_v3	1402623 - 1403978 (-)	1402692	2.65206	-0.34242	0.0249517
PF3D7_1255200	erythrocyte membrane protein 1, PfEMP1	Pf3D7_12_v3	2241271 - 2248962 (-)	2244373	2.65066	-1.10886	0.0125564
PF3D7_0900900	subtelomeric variant open reading frame, stevor	Pf3D7_09_v3	55074 - 56081 (-)	55173	2.63821	-0.01639	0.0383979
PF3D7_0426000	erythrocyte membrane protein 1, PfEMP1	Pf3D7_04_v3	1173053 - 1180226 (-)	1175507	2.62959	-0.80548	0.0209649
PF3D7_0222700	repetitive interspersed family of polypeptide, rifin	Pf3D7_02_v3	896226 - 897420 (+)	897005	2.62847	-0.78073	0.0299115
PF3D7_0712400	erythrocyte membrane protein 1, PfEMP1	Pf3D7_07_v3	552158 - 559078 (-)	557413	2.62557	-0.86482	0.0231076
PF3D7_1480000	repetitive interspersed family of polypeptide, rifin	Pf3D7_14_v3	3285900 - 3287003 (+)	3286457	2.62471	-1.0083	0.0186504
PF3D7_1400800	repetitive interspersed family of polypeptide, rifin	Pf3D7_14_v3	27321 - 28428 (-)	27590	2.6228	-0.44111	0.0271863
PF3D7_1100200	erythrocyte membrane protein 1, PfEMP1	Pf3D7_11_v3	32666 - 42386 (-)	38595	2.62163	-0.78851	0.0207525
PF3D7_0632100	repetitive interspersed family of polypeptide, rifin	Pf3D7_06_v3	1338218 - 1339417 (-)	1338427	2.62095	0.35534	0.0188252
PF3D7_0808800	repetitive interspersed family of polypeptide, rifin	Pf3D7_08_v3	450615 - 451899 (+)	451482	2.61631	0.12195	0.0422786
PF3D7_0425900	repetitive interspersed family of polypeptide, rifin	Pf3D7_04_v3	1169980 - 1171184 (+)	1170350	2.61618	-1.01669	0.0193007
PF3D7_0631900	subtelomeric variant open reading frame, stevor	Pf3D7_06_v3	1333013 - 1334035 (+)	1333642	2.61356	-1.48024	0.0142578
PF3D7_0800100	erythrocyte membrane protein 1, PfEMP1	Pf3D7_08_v3	21361 - 28653 (+)	22740	2.61053	-1.16593	0.0156357
PF3D7_0500100	erythrocyte membrane protein 1, PfEMP1	Pf3D7_05_v3	20929 - 28456 (+)	25406	2.60949	-0.95966	0.00679459
PF3D7_0100300	erythrocyte membrane protein 1, PfEMP1	Pf3D7_01_v3	42367 - 46507 (-)	46228	2.60384	-0.30373	0.01049
PF3D7_0832400	subtelomeric variant open reading frame, stevor	Pf3D7_08_v3	1399560 - 1400583 (-)	1400366	2.60264	-0.67158	0.0165712
PF3D7_1373500	erythrocyte membrane protein 1, PfEMP1	Pf3D7_13_v3	2884786 - 2892340 (-)	2888195	2.59543	-1.12902	0.0137675
PF3D7_1400200	repetitive interspersed family of polypeptide, rifin	Pf3D7_14_v3	7208 - 8538 (-)	7569	2.59514	-0.63555	0.0303616
PF3D7_0733000	erythrocyte membrane protein 1, PfEMP1	Pf3D7_07_v3	1417588 - 1426234 (-)	1420948	2.59475	-1.01237	0.0174702
PF3D7_0900400	repetitive interspersed family of polypeptide, rifin	Pf3D7_09_v3	39554 - 40740 (+)	39975	2.59454	-0.33147	0.016221
PF3D7_0412400	erythrocyte membrane protein 1, PfEMP1	Pf3D7_04_v3	545987 - 553810 (-)	552988	2.59225	-1.14305	0.0129046
PF3D7_0937600	erythrocyte membrane protein 1, PfEMP1	Pf3D7_09_v3	1486070 - 1490187 (+)	1486634	2.5886	-0.94791	0.0087211
PF3D7_0600400	erythrocyte membrane protein 1, PfEMP1	Pf3D7_06_v3	18586 - 22721 (-)	19309	2.58254	-0.44821	0.00898255
PF3D7_1040300	repetitive interspersed family of polypeptide, rifin	Pf3D7_10_v3	1609063 - 1610422 (+)	1610067	2.57465	-0.64439	0.0348295
PF3D7_0808600	erythrocyte membrane protein 1, PfEMP1	Pf3D7_08_v3	431165 - 439051 (+)	431342	2.56814	-1.27283	0.0134657
PF3D7_0712300	erythrocyte membrane protein 1, PfEMP1	Pf3D7_07_v3	542906 - 550520 (-)	547490	2.56268	-1.203	0.0131337
PF3D7_0832800	repetitive interspersed family of polypeptide, rifin	Pf3D7_08_v3	1411058 - 1412141 (+)	1412021	2.55885	-1.35861	0.0222486
PF3D7_0300200	repetitive interspersed family of polypeptide, rifin	Pf3D7_03_v3	46369 - 47579 (-)	46544	2.54654	-1.31159	0.0180244
PF3D7_0712900	erythrocyte membrane protein 1, PfEMP1	Pf3D7_07_v3	590326 - 597733 (-)	597252	2.53847	-1.2214	0.0161109
PF3D7_0700400	subtelomeric variant open reading frame, stevor	Pf3D7_07_v3	36922 - 37927 (-)	37825	2.52706	-0.47579	0.041412
PF3D7_0800500	repetitive interspersed family of polypeptide, rifin	Pf3D7_08_v3	56352 - 57703 (-)	56433	2.52426	-1.34477	0.0286208
PF3D7_0401200	repetitive interspersed family of polypeptide, rifin	Pf3D7_04_v3	79193 - 80451 (+)	80010	2.52381	-0.78011	0.0174124
PF3D7_0632800	erythrocyte membrane protein 1, PfEMP1	Pf3D7_06_v3	1374797 - 1382627 (-)	1378544	2.52124	-1.02287	0.0144499
PF3D7_1000100	erythrocyte membrane protein 1, PfEMP1	Pf3D7_10_v3	28490 - 36164 (+)	29602	2.51869	-0.98075	0.013242
PF3D7_0901400	repetitive interspersed family of polypeptide, rifin	Pf3D7_09_v3	70521 - 71738 (+)	70918	2.51727	-1.14633	0.0266854
PF3D7_0900200	repetitive interspersed family of polypeptide, rifin	Pf3D7_09_v3	29797 - 31157 (-)	30759	2.51544	-0.56912	0.0203081
PF3D7_0900300	repetitive interspersed family of polypeptide, rifin	Pf3D7_09_v3	33553 - 34795 (-)	34786	2.5151	-0.71907	0.0117322
PF3D7_0901000	repetitive interspersed family of polypeptide, rifin	Pf3D7_09_v3	58162 - 59240 (-)	59070	2.5106	-1.28552	0.0310098
PF3D7_1254700	repetitive interspersed family of polypeptide, rifin	Pf3D7_12_v3	2224997 - 2226201 (-)	2225290	2.50889	0.32951	0.0250751
PF3D7_1101300	repetitive interspersed family of polypeptide, rifin	Pf3D7_11_v3	73244 - 74442 (-)	73443	2.5073	0.09011	0.0248032
PF3D7_0223100	repetitive interspersed family of polypeptide, rifin	Pf3D7_02_v3	904551 - 905775 (+)	905045	2.4995	-0.58835	0.0371927
PF3D7_1254500	repetitive interspersed family of polypeptide, rifin	Pf3D7_12_v3	2218452 - 2219533 (+)	2218924	2.49718	-0.13872	0.0121581

## Sheet: Table 8
Supplementary Table 8. Height (8) drug resistance-relataed genes with top 1% integrated haplotype score (|iHS|>2.49223).
Gene	Product Description	Chromosome	Genomic Location	Core snp position	|iHS| value	Tajima's D	𝜋
PF3D7_0812100	proteasome activator complex subunit 4, putative	Pf3D7_08_v3	604923 - 612878 (+)	607455	3.45267	-0.79261	0.000215498
PF3D7_1452000	rhoptry neck protein 2	Pf3D7_14_v3	2134298 - 2140867 (+)	2135709	3.42161	0.07425	0.00276914
PF3D7_0809100	erythrocyte membrane protein 1, PfEMP1	Pf3D7_08_v3	459312 - 466567 (+)	460275	2.87117	-1.01917	0.0207017
PF3D7_0319700	ABC transporter I family member 1, putative	Pf3D7_03_v3	820708 - 830802 (+)	821301	2.76481	-1.19871	0.000603848
PF3D7_0413300	rifin	Pf3D7_04_v3	609155 - 610433 (+)	610134	2.75136	-0.34403	0.0189284
PF3D7_0613800	AP2 domain transcription factor, putative	Pf3D7_06_v3	566139 - 578993 (+)	571916	2.74233	-0.27973	0.00163003
PF3D7_0414900	armadillo-domain containing rhoptry protein	Pf3D7_04_v3	665973 - 668147 (+)	667901	2.62465	0.17257	0.00135804
PF3D7_0415300	cdc2-related protein kinase 3	Pf3D7_04_v3	681810 - 685968 (+)	684960	2.60462	1.15637	0.00295472
